# Supplementary material for: Shape morphing of plastic films
Source: Nat Commun. 2022 Nov 26;13:7294. doi: 10.1038/s41467-022-34844-y (PMC9701196; doi:10.1038/s41467-022-34844-y)
Supplement: Supplementary file 15 — Source Data [file 41467_2022_34844_MOESM15_ESM.xlsx]

## Sheet: Fig. 2a
Fig. 2a
Index	Peeling Force (N/m)					Curvature (mm-1)
1	140.38	141.415	140.597	135.427		1.0627	1.02722	0.94787	1.11173
2	73.9473	67.7798	66.4517			0.57554	0.58789	0.57307
3	27.8844	27.8109	--			0.35545	0.35696	0.34632
4	23.3312	21.3043	21.1193			0.3109	0.32365	0.3373
5	15.1915	14.3761	14.0932	13.7032		0.25515	0.2562	0.27062
6	8.81568	7.88933	7.81739			0.17395	0.18294	0.17105
7	4.48716	4.50696	4.5609	4.50607		0.12266	0.12304	0.12049
8	0.73966	0.9878	0.60175			0.04314	0.04453	0.04332

## Sheet: Fig. 2b
Fig. 2b										Simulation Results
Peeling Speed (mm/s)		Curvature (mm-1)				Peeling Force (N/m)				Peeling Speed (mm/s)	Curvature (mm-1)
2		0.35545	0.35696	0.34632		26.045	26.1525	27.365		2	0.2156
4		0.30734	0.295	0.33055		24.0525	23.0875	24.3875		2.2	0.22163
6		0.28862	0.29126	0.29199		21.285	20.8575	19.4425		2.4	0.22721
8		0.24878	0.26585	0.23596		15.5125	15.72	16.0825		2.6	0.23241
10		0.18983	0.206	0.1867		11.215	10.7125	10.3525		2.8	0.23728
										3	0.24186
										3.2	0.24618
										3.4	0.25028
										3.6	0.25418
										3.8	0.25789
										4	0.26144
										4.2	0.26484
										4.4	0.2681
										4.6	0.27123
										4.8	0.27425
										5	0.27716
										5.2	0.27997
										5.4	0.28269
										5.6	0.28532
										5.8	0.28787
										6	0.29035
										6.2	0.29275
										6.4	0.29509
										6.6	0.29736
										6.8	0.29958
										7	0.30173
										7.2	0.30384
										7.4	0.30589
										7.6	0.3079
										7.8	0.30985
										8	0.31177
										8.2	0.31364
										8.4	0.31548
										8.6	0.31727
										8.8	0.31903
										9	0.32076
										9.2	0.32245
										9.4	0.32411
										9.6	0.32573
										9.8	0.32733
										10	0.3289

## Sheet: Fig. 2c
Fig. 2c													Simulation Results
Index	Adhesive Thickness (μm)				Curvature (mm-1)				Peeling Force (N/m)				Adhesive Thickness (μm)	Curvature (mm-1)
1	26	27	28		0.35524	0.38142	0.37982		25.6125	26.215	28.6025		25	0.43022
2	56	60	59		0.35545	0.35696	0.34632		28.215	27.6	25.71		30	0.40724
3	104	106	109		0.23045	0.23561	0.23652		28.01	28.6975	27.6875		35	0.38826
4	215	208	206		0.14318	0.13573	0.13448		30.105	30.215	30.69		40	0.37214
													45	0.35817
													50	0.34589
													55	0.33493
													60	0.32508
													65	0.31612
													70	0.30793
													75	0.30039
													80	0.29342
													85	0.28693
													90	0.28088
													95	0.2752
													100	0.26987
													105	0.26484
													110	0.26008
													115	0.25557
													120	0.25128
													125	0.2472
													130	0.24331
													135	0.23959
													140	0.23603
													145	0.23262
													150	0.22935
													155	0.2262
													160	0.22317
													165	0.22025
													170	0.21744
													175	0.21472
													180	0.2121
													185	0.20956
													190	0.2071
													195	0.20471
													200	0.2024
													205	0.20016
													210	0.19798

## Sheet: Fig. 2d
Fig. 2d													Simulation Results
Index	Film Thickness (μm)				Curvature (mm-1)				Peeling Force (N/m)				Film Thickness (μm)	Curvature (mm-1)
1	37	37	38		0.35545	0.35696	0.34632		26.045	26.1525	27.365		30	0.47345
2	49	50	52		0.20731	0.21801	0.21099		27.485	25.1	27.4175		35	0.36316
3	79	80	79		0.10064	0.10029	0.09885		25.3775	25.2525	24.9925		40	0.2852
4	95	97	100		0.07633	0.07694	0.07581		25.215	25.1025	25.3675		45	0.22787
	208	209	211		0.01942	0.02002	0.01925		25.5625	24.1425	24.0675		50	0.1844
													55	0.15066
													60	0.12398
													65	0.10255
													70	0.08514
													75	0.07085
													80	0.05902
													85	0.04919
													90	0.04096
													95	0.03406
													100	0.02825
													105	0.02336
													110	0.01923
													115	0.01576
													120	0.01284
													125	0.01038
													130	0.00832
													135	0.0066
													140	0.00518
													145	0.004
													150	0.00303
													155	0.00225
													160	0.00162
													165	0.00112
													170	0.000741224
													175	0.000453796
													180	0.000247741
													185	0.000110527
													190	3.1363e-05
													195	9.60741e-07
													200	0
													205	0
													210	0
													215	0
													220	0

## Sheet: Fig. 2e
Fig. 2e															Simulation Results
Peeling Angle (°)					Curvature (mm-1)					Peeling Force (N/m)					Peeling Angle (°)	Curvature (mm-1)
30.689	28.984	31.131			0.06447	0.05619	0.0597			132.343	132.118	128.7			30	0
44.088	46.459	43.919			0.13507	0.12505	0.11456			76.2475	73.635	75.535	77.455		32	0
60.836	60.114	63.805			0.21574	0.21599	0.20174			46.45	45.735	48.555			34	0
87.922	89.786	89.036			0.35545	0.35696	0.34632			28.0875	26.025	26.7725			36	0
119.347	121.816	119.496			0.57781	0.51053	0.54327			21.575	21.875	22.18			38	0.000108908
136.465	133.059	134.005			0.65666	0.65842	0.66719			22.12	21.88	23.5875			40	0.0022
149.708	150.033	151.032			0.81254	0.80264	0.78986			22.015	21.6425	23.4175			42	0.00654
177.942	177.469	177.614	178.163		1.17021	1.18081	1.10427	1.1314		32.2925	30.6825	32.8875			44	0.01272
															46	0.02039
															48	0.0293
															50	0.03924
															52	0.05004
															54	0.06156
															56	0.07371
															58	0.08638
															60	0.09951
															62	0.11303
															64	0.12691
															66	0.1411
															68	0.15557
															70	0.1703
															72	0.18526
															74	0.20044
															76	0.21582
															78	0.23141
															80	0.24719
															82	0.26315
															84	0.27931
															86	0.29565
															88	0.31218
															90	0.3289
															92	0.34582
															94	0.36294
															96	0.38028
															98	0.39783
															100	0.41561
															102	0.43364
															104	0.45185
															106	0.46959
															108	0.48673
															110	0.5033
															112	0.52104
															114	0.53455
															116	0.54831
															118	0.56233
															120	0.57666
															122	0.5913
															124	0.60628
															126	0.62163
															128	0.63738
															130	0.65356
															132	0.67021
															134	0.68738
															136	0.70509
															138	0.7234
															140	0.74195
															142	0.76058
															144	0.77928
															146	0.79806
															148	0.81694
															150	0.8359
															152	0.85495
															154	0.87408
															156	0.89331
															158	0.9126
															160	0.93197
															162	0.95139
															164	0.97085
															166	0.99033
															168	1.00981
															170	1.02928
															172	1.04869
															174	1.06804
															176	1.08728
															178	1.1064
															180	1.12535

## Sheet: Fig. 2f
Fig. 2a
Fig. 2f
Deviation Angle (°)	-67.5	-60	-52.5	-45	-37.5	-30	-22.5	-15	-7.5	0	7.5	15	22.5	30	37.5	45	52.5	60	67.5
Pitch (mm)	17.678	12.415	8.95133	6.21033	4.414	3.55167	2.67933	1.564	1.02233	0	1.006	1.647	2.43733	3.12167	5.01933	6.697	8.615	12.2145	14.509
	18.904	13.508	8.75367	6.603	4.62	3.52667	2.01333	1.808	1.01867	0	1.17133	1.60033	2.85933	3.24833	4.92567	6.49633	8.29167	12.8145	16.423
	17.492	14.347	8.85467	5.73467	4.22233	3.43	2.15633	1.389	1.08	0	1.08467	1.62433	2.59333	3.465	5.22733	6.45233	8.74	12.4885	19.356
								1.437
Diameter (mm)	2.388	2.205	1.995	2.291	2.107	2.022	2.024	1.987	2.176	1.702	1.881	1.757	2.007	1.991	2.212	2.27	1.715	2.027	2.263
	2.864	2.207	2.09	2.221	2.282	2.368	1.921	2.038	1.91	1.711	1.97	1.975	2.142	1.977	2.281	1.873	2.138	2.597	1.629
	2.745	2.415	2.292	2.075	2.354	2.289	2.159	1.969	2.084	2.101	1.843	1.941	1.964	2.076	2.335	2.325	2.378	2.611	2.379
								1.674
Calculated Diameter (mm)	18.5769	12.3828	8.70293	6.8979	5.4183	4.03812	2.6477	1.61371	0.85064	0	0.78501	1.59182	2.6516	3.65421	5.48659	6.77327	8.50366	13.1229	15.8541

## Sheet: Fig. 5a
Fig. 5a
	PTFE-Au
	Curvature (mm-1)	R/R0
	0.34149	1.02304
	0.62514	1.08824
	0.6489	1.0396
	0.81206	1.08304
	0.82957	1.07971
	0.96897	1.15436
	1.03109	1.09747
	1.09649	1.10853
	1.29201	1.10849
	1.34447	1.09692
	1.55514	1.25436
	1.59752	1.26007
	1.61399	1.26349
	1.62549	1.24638
	2.03582	1.2268
	2.32135	1.39841
	2.50163	1.88411
	2.52605	1.70297
	2.85673	2.24723

## Sheet: Fig. 5e
Fig. 5e
	Frequency (Hz)	Voltage (mV)
		3 cm_straight	3 cm_1.05 cm_3.5 cm	3 cm_1.57 cm_3.5 cm	3 cm_2.09 cm_3.5 cm	3 cm_2.09 cm_4.5 cm	3 cm_2.09 cm_5.5 cm
	1	0.2	0.2	0.2	0.2	0.5	0.4
	2	0.1	0.2	0.2	0.2	0.5	0.3
	3	0.2	0.2	0.2	0.1	0.2	0.2
	4	0.4	0.3	0.2	0.2	0.3	0.2
	5	0.3	0.1	0.3	0.2	0.4	0.2
	6	0.4	0.8	0.3	0.3	0.4	0.2
	7	0.4	1.4	0.4	0.2	0.5	0.3
	8	0.2	0.9	0.9	0.3	0.6	0.3
	9	0.2	0.7	2.1	0.6	0.7	0.4
	10	0.2	0.4	2.3	0.5	0.7	0.4
	11	0.3	0.5	1	1.2	0.8	0.3
	12	0.4	0.3	0.7	1.2	1.1	0.3
	13	0.4	0.5	0.7	3.2	1	0.4
	14	0.4	0.4	0.6	4.1	1.4	0.7
	15	0.5	0.5	0.7	2.5	2.9	1.1
	16	0.5	0.5	0.6	1.8	4.8	3.5
	17	0.5	0.4	0.6	1.3	3.5	4.4
	18	0.5	0.6	0.6	1.2	2.3	2.3
	19	0.5	0.5	0.8	1	1.9	1.7
	20	0.4	0.2	0.8	0.9	2.3	1.6
	21	0.4	0.4	0.9	0.9	3	1.3
	22	0.5	0.4	0.9	1.7	2.8	1.4
	23	0.6	0.8	1.1	1.6	2.6	4.1
	24	0.8	1.1	1.4	2.3	2.2	3.3
	25	0.9	0.8	1.9	2.3	2.9	2.9
	26	0.9	1.2	2.6	2.3	2.8	2.8
	27	1	1.2	4.4	2.1	3.2	2.5
	28	1.3	1.1	6	3	3.1	2.8
	29	2.7	1.2	2	2.1	3	3.2
	30	2.5	1.2	0.7	2.1	3.3	4.1
	31	2.3	3.3	0.9	3	3.8	3.4
	32	2	3.5	1.4	4.3	4.4	2.2
	33	2	3.8	1.6	4.8	4.5	2.3
	34	2.1	5	2.6	5.7	5.9	2.8
	35	2	4.8	4.4	5.1	7.9	4.3
	36	2.1	4.5	7.1	5.8	10	5.3
	37	1.7	4.8	9	8	10.9	6.5
	38	1.9	4.8	10.9	14	15.6	11.3
	39	2.7	6.2	8.9	24.8	25.4	12.3
	40	3.1	14.5	8.5	36	29.2	14.8
	41	5.2	12.6	8.4	38.2	31.8	17.5
	42	5.2	12.7	7.7	24.7	51.1	24
	43	5.7	12.8	8	20.5	53.4	33.9
	44	1.5	15.6	6.8	18.2	16.6	33.5
	45	1.6	13	5.7	19	14.3	26.6
	46	2.1	16.9	3.4	19.1	13.7	25.1
	47	1.3	15.8	2.8	9.5	13	22.9
	48	1.6	14.8	3.3	9.3	8.9	23.9
	49	1.4	8	2.8	6.6	7.4	20.2
	50	1.5	6.4	2.5	8	5.8	15.2
	51	1.3	7.9	3	5	4.9	14.5
	52	1.2	7.9	2.3	4.7	5.3	13.5
	53	1.2	12.3	2.2	3.7	3.8	11.1
	54	0.9	9.1	2	4.8	3.5	9.2
	55	1.2	8.1	1.9	3.4	3.1	7.5
	56	1.1	7.9	1.4	4.2	2.7	5.8
	57	1	8.8	1.2	4.6	2.7	6.4
	58	1.1	16.8	1.2	3.4	4.4	5.9
	59	0.9	17.6	0.8	2.9	3.1	5
	60	0.9	19.7	1.2	1.1	1.8	4.5
	61	1.1	17.8	1.1	1.8	1.5	3.8
	62	0.8	18	0.9	1.7	1.4	3
	63	0.7	14.3	0.9	1.1	1.1	2
	64	0.7	14.3	0.6	0.7	1.2	2
	65	0.9	13.3	0.7	0.8	1.2	2.1
	66	0.7	14.8	0.7	1	0.9	2
	67	0.8	14.6	0.5	0.2	1	2.1
	68	0.7	11.8	0.5	0.9	0.9	2.2
	69	0.7	12.6	0.6	1.2	1	1.9
	70	0.8	11.9	0.7	1.8	0.5	1.8
	71	0.8	10.5	0.6	2.9	0.6	2
	72	0.7	10	0.5	3.9	0.7	1.8
	73	0.7	9.9	0.7	3.6	1.1	1.8
	74	0.8	8.7	0.8	2.6	1.4	1.7
	75	0.7	5.3	0.7	2.2	1.5	1.7
	76	0.9	5.9	0.8	2	2	1.8
	77	0.9	4.8	0.9	2	3	1.5
	78	0.9	4.4	1	1.8	3.9	1.4
	79	0.9	3.7	1.2	1.9	6.1	1.5
	80	0.9	3.4	1.4	1.8	9.8	1.5
	81	0.9	3.2	1.8	1.7	12.3	1.4
	82	0.9	2.9	2.5	1.6	11.3	1.4
	83	0.9	2.7	3.7	1.4	9.1	1.3
	84	0.8	2.3	4.3	1.4	6	1.2
	85	0.7	2.3	4.4	1.4	5.3	1.2
	86	0.7	2.1	4.1	1.2	4.6	1.2
	87	0.6	1.6	3.6	1.2	3.4	1.1
	88	0.7	1.4	3.2	1.2	3.1	1.1
	89	0.7	1.3	2.9	1.1	2.8	1.1
	90	0.6	1.2	2.7	1	2.1	1
	91	0.7	1.1	2.5	0.9	2	1
	92	0.9	1	2.3	0.8	1.8	1.1
	93	1.1	0.9	2.1	0.7	1.5	1.1
	94	1	0.9	2.1	0.8	1.3	0.9
	95	0.7	0.8	2	0.8	1.2	0.9
	96	0.8	0.8	2	1	1.1	1.1
	97	0.6	0.8	2	1.1	1	1
	98	0.7	0.8	2.1	1.2	1.1	0.9
	99	0.7	0.9	2.1	1.1	0.9	0.9
	100	0.6	0.8	2.2	0.9	0.8	0.9
	101	0.6	0.8	2.3	0.7	0.9	0.9
	102	0.5	0.7	2.6	0.6	0.7	0.9
	103	0.5	0.9	2.9	0.5	0.7	1
	104	0.4	0.8	4.9	0.4	0.6	1.2
	105	0.4	0.7	5.7	0.3	0.6	1.3
	106	0.4	0.7	5.9	0.3	0.6	1.4
	107	0.3	0.7	5.3	0.4	0.6	1.8
	108	0.4	0.6	5.4	0.6	0.6	2.2
	109	0.3	0.6	4.5	0.4	0.5	2.4
	110	0.4	0.6	3.6	0.5	0.5	2.6
	111	0.4	0.5	2.6	0.4	0.5	2.6
	112	0.3	0.6	2.1	0.3	0.5	2
	113	0.4	0.5	1.8	0.2	0.5	1.7
	114	0.3	0.5	1.6	0.2	0.4	1.4
	115	0.3	0.5	1.4	0.2	0.4	1.2
	116	0.3	0.6	1.3	0.2	0.4	1.1
	117	0.3	0.5	1.1	0.3	0.4	1
	118	0.3	0.5	1	0.2	0.4	0.8
	119	0.4	0.5	0.9	0.3	0.3	0.9
	120	0.3	0.5	0.9	0.3	0.4	0.9
	121	0.4	0.5	0.9	0.3	0.4	1.1
	122	0.3	0.5	0.9	0.3	0.4	1.1
	123	0.4	0.5	0.8	0.3	0.4	1.1
	124	0.4	0.5	0.7	0.4	0.5	1.1
	125	0.4	0.5	0.7	0.4	0.4	0.9
	126	0.4	0.5	0.6	0.4	0.4	0.9
	127	0.4	0.5	0.7	0.5	0.5	0.9
	128	0.4	0.5	0.7	0.5	0.5	0.8
	129	0.4	0.5	0.7	0.7	0.5	0.8
	130	0.4	0.5	0.7	0.8	0.6	0.8
	131	0.4	0.5	0.7	1	0.7	0.8
	132	0.4	0.5	0.6	1.2	0.9	0.8
	133	0.4	0.5	0.6	1.5	1	0.7
	134	0.4	0.5	0.5	1.6	1.2	0.7
	135	0.4	0.5	0.4	1.6	1.5	0.7
	136	0.4	0.5	0.4	1.4	2	0.7
	137	0.3	0.5	0.4	1.2	2.4	0.7
	138	0.3	0.5	0.4	1.1	2.5	0.6
	139	0.3	0.6	0.3	0.9	2.3	0.6
	140	0.3	0.5	0.3	0.8	1.9	0.6
	141	0.3	0.5	0.3	0.8	1.6	0.6
	142	0.3	0.6	0.2	0.7	1.4	0.6
	143	0.3	0.6	0.2	0.7	1.3	0.5
	144	0.2	0.5	0.2	0.6	1.1	0.6
	145	0.2	0.6	0.2	0.6	1	0.6
	146	0.2	0.6	0.2	0.6	1	0.6
	147	0.4	0.6	0.2	0.5	0.9	0.6
	148	0.4	0.6	0.2	0.5	0.8	0.6
	149	0.4	0.7	0.2	0.5	0.8	0.6
	150	0.3	0.7	0.2	0.4	0.7	0.6
	151	0.3	0.7	0.2	0.4	0.7	0.7
	152	0.3	0.7	0.2	0.4	0.7	0.6
	153	0.3	0.7	0.2	0.4	0.7	0.6
	154	0.3	0.8	0.2	0.5	0.7	0.7
	155	0.3	0.8	0.3	0.7	0.6	0.7
	156	0.3	0.9	0.3	0.8	0.6	0.7
	157	0.3	0.9	0.4	0.8	0.6	0.7
	158	0.3	1.1	0.7	0.8	0.5	0.7
	159	0.4	1.2	0.9	0.8	0.5	0.7
	160	0.3	1.3	0.9	0.7	0.6	0.8
	161	0.4	1.6	0.9	0.7	0.5	0.9
	162	0.3	1.8	0.8	0.7	0.5	0.8
	163	0.3	2.1	0.7	0.7	0.6	0.9
	164	0.3	2.3	0.7	0.7	0.5	0.9
	165	0.3	2.3	0.6	0.7	0.5	1.1
	166	0.3	2.2	0.6	0.7	0.5	1.2
	167	0.3	1.9	0.5	0.7	0.5	1.3
	168	0.3	1.6	0.5	0.7	0.5	1.5
	169	0.3	1.4	0.5	0.7	0.5	1.6
	170	0.4	1.2	0.5	0.6	0.5	1.8
	171	0.3	1.1	0.5	0.7	0.5	1.6
	172	0.4	1	0.4	0.7	0.5	1.4
	173	0.4	0.9	0.4	0.7	0.5	1.2
	174	0.3	0.8	0.4	0.7	0.5	1.1
	175	0.4	0.7	0.4	0.7	0.5	0.9
	176	0.3	0.7	0.4	0.7	0.5	0.8
	177	0.4	0.6	0.4	0.7	0.5	0.7
	178	0.4	0.6	0.4	0.8	0.5	0.6
	179	0.3	0.5	0.4	0.8	0.5	0.5
	180	0.3	0.6	0.4	0.8	0.5	0.5
	181	0.3	0.5	0.4	0.9	0.5	0.5
	182	0.3	0.5	0.4	0.9	0.5	0.4
	183	0.3	0.5	0.4	1	0.4	0.4
	184	0.3	0.4	0.4	1.1	0.5	0.4
	185	0.3	0.4	0.4	1.2	0.5	0.4
	186	0.3	0.4	0.4	1.3	0.5	0.4
	187	0.3	0.4	0.3	1.5	0.5	0.3
	188	0.4	0.4	0.3	1.6	0.5	0.3
	189	0.4	0.4	0.3	1.6	0.5	0.4
	190	0.4	0.4	0.4	1.4	0.5	0.3
	191	0.4	0.4	0.4	1.2	0.5	0.3
	192	0.4	0.4	0.4	1	0.5	0.3
	193	0.4	0.3	0.4	0.8	0.5	0.3
	194	0.4	0.4	0.3	0.7	0.5	0.2
	195	0.4	0.3	0.3	0.6	0.5	0.2
	196	0.5	0.3	0.3	0.5	0.5	0.2
	197	0.5	0.3	0.3	0.5	0.5	0.2
	198	0.5	0.4	0.3	0.5	0.5	0.2
	199	0.6	0.3	0.3	0.4	0.5	0.2
	200	0.6	0.3	0.3	0.4	0.5	0.3
	201	0.7	0.3	0.3	0.4	0.6	0.3
	202	0.7	0.3	0.4	0.4	0.6	0.3
	203	0.7	0.3	0.4	0.4	0.6	0.4
	204	0.7	0.3	0.3	0.4	0.7	0.4
	205	0.8	0.3	0.3	0.4	0.7	0.4
	206	0.7	0.4	0.3	0.3	0.7	0.4
	207	0.7	0.3	0.3	0.3	0.7	0.4
	208	0.7	0.3	0.3	0.3	0.8	0.3
	209	0.6	0.3	0.3	0.3	0.9	0.3
	210	0.5	0.3	0.4	0.3	0.9	0.3
	211	0.4	0.3	0.4	0.3	1	0.2
	212	0.4	0.3	0.4	0.3	1.1	0.2
	213	0.4	0.3	0.4	0.2	1.2	0.2
	214	0.3	0.3	0.4	0.3	1.4	0.2
	215	0.3	0.3	0.4	0.3	1.6	0.2
	216	0.2	0.3	0.4	0.2	1.7	0.2
	217	0.2	0.3	0.4	0.2	1.8	0.2
	218	0.2	0.3	0.4	0.2	1.8	0.2
	219	0.2	0.3	0.4	0.3	1.7	0.2
	220	0.2	0.3	0.4	0.2	1.4	0.2
	221	0.2	0.3	0.5	0.3	1.3	0.2
	222	0.2	0.3	0.4	0.3	1.1	0.2
	223	0.2	0.3	0.5	0.2	0.9	0.2
	224	0.2	0.2	0.5	0.2	0.9	0.2
	225	0.2	0.3	0.5	0.2	0.7	0.2
	226	0.2	0.3	0.5	0.2	0.7	0.2
	227	0.2	0.3	0.5	0.2	0.6	0.2
	228	0.2	0.3	0.5	0.2	0.5	0.2
	229	0.2	0.3	0.6	0.3	0.5	0.2
	230	0.2	0.3	0.6	0.2	0.5	0.2
	231	0.2	0.3	0.6	0.3	0.5	0.2
	232	0.2	0.3	0.7	0.3	0.4	0.2
	233	0.2	0.3	0.7	0.3	0.4	0.2
	234	0.2	0.3	0.7	0.3	0.4	0.2
	235	0.2	0.3	0.8	0.3	0.4	0.2
	236	0.2	0.3	0.9	0.4	0.3	0.2
	237	0.2	0.3	1	0.4	0.3	0.2
	238	0.2	0.3	1.2	0.4	0.3	0.2
	239	0.2	0.3	1.4	0.4	0.2	0.2
	240	0.3	0.3	1.5	0.4	0.2	0.2
	241	0.2	0.3	1.5	0.4	0.3	0.2
	242	0.2	0.3	1.4	0.4	0.3	0.2
	243	0.2	0.3	1.4	0.4	0.2	0.2
	244	0.2	0.3	1.3	0.3	0.2	0.2
	245	0.3	0.3	1.2	0.3	0.3	0.2
	246	0.2	0.3	1.1	0.3	0.2	0.2
	247	0.2	0.3	1	0.3	0.2	0.2
	248	0.2	0.3	0.9	0.3	0.2	0.2
	249	0.2	0.3	0.8	0.3	0.2	0.3
	250	0.2	0.3	0.8	0.3	0.2	0.2
	251	0.2	0.3	0.7	0.3	0.2	0.3
	252	0.2	0.4	0.7	0.3	0.2	0.3
	253	0.2	0.3	0.5	0.3	0.2	0.3
	254	0.2	0.3	0.5	0.2	0.2	0.3
	255	0.3	0.3	0.5	0.3	0.2	0.4
	256	0.2	0.3	0.5	0.3	0.2	0.4
	257	0.2	0.3	0.4	0.3	0.2	0.5
	258	0.2	0.3	0.4	0.3	0.2	0.4
	259	0.2	0.3	0.4	0.3	0.2	0.4
	260	0.3	0.4	0.4	0.3	0.2	0.5
	261	0.3	0.5	0.4	0.3	0.2	0.4
	262	0.2	0.5	0.3	0.3	0.2	0.4
	263	0.3	0.5	0.3	0.3	0.2	0.4
	264	0.3	0.5	0.3	0.3	0.2	0.4
	265	0.2	0.5	0.2	0.3	0.2	0.4
	266	0.3	0.6	0.2	0.3	0.2	0.4
	267	0.2	0.6	0.2	0.3	0.2	0.4
	268	0.3	0.6	0.2	0.3	0.2	0.4
	269	0.3	0.6	0.2	0.3	0.2	0.4
	270	0.3	0.7	0.2	0.3	0.2	0.3
	271	0.3	0.7	0.2	0.3	0.2	0.3
	272	0.3	0.7	0.2	0.4	0.2	0.3
	273	0.3	0.8	0.2	0.3	0.2	0.3
	274	0.3	0.9	0.2	0.4	0.3	0.3
	275	0.3	0.9	0.2	0.4	0.2	0.3
	276	0.3	0.8	0.2	0.4	0.3	0.3
	277	0.3	0.7	0.2	0.4	0.2	0.3
	278	0.3	0.7	0.2	0.4	0.2	0.3
	279	0.3	0.6	0.2	0.4	0.2	0.4
	280	0.4	0.5	0.2	0.4	0.2	0.3
	281	0.3	0.5	0.2	0.4	0.2	0.3
	282	0.3	0.5	0.2	0.4	0.3	0.3
	283	0.3	0.4	0.2	0.4	0.3	0.3
	284	0.3	0.4	0.1	0.4	0.4	0.3
	285	0.3	0.4	0.1	0.4	0.4	0.3
	286	0.3	0.4	0.1	0.4	0.4	0.3
	287	0.3	0.4	0.1	0.4	0.4	0.3
	288	0.3	0.4	0.1	0.4	0.4	0.4
	289	0.3	0.3	0.2	0.4	0.4	0.3
	290	0.3	0.3	0.2	0.4	0.4	0.3
	291	0.4	0.2	0.1	0.4	0.5	0.3
	292	0.3	0.2	0.1	0.4	0.5	0.3
	293	0.3	0.2	0.2	0.4	0.6	0.3
	294	0.3	0.2	0.2	0.4	0.7	0.3
	295	0.3	0.2	0.1	0.4	0.8	0.3
	296	0.4	0.2	0.1	0.4	0.9	0.3
	297	0.4	0.2	0.2	0.4	1	0.3
	298	0.4	0.2	0.2	0.4	1.1	0.4
	299	0.4	0.2	0.1	0.4	1.1	0.4
	300	0.4	0.2	0.2	0.4	1.1	0.4
	301	0.4	0.2	0.2	0.4	1	0.4
	302	0.4	0.2	0.2	0.4	1	0.4
	303	0.4	0.2	0.2	0.4	0.9	0.4
	304	0.4	0.2	0.2	0.3	0.8	0.3
	305	0.4	0.2	0.2	0.4	0.8	0.4
	306	0.4	0.2	0.2	0.4	0.7	0.3
	307	0.4	0.2	0.2	0.4	0.7	0.3
	308	0.4	0.2	0.2	0.4	0.7	0.4
	309	0.4	0.2	0.2	0.4	0.7	0.3
	310	0.4	0.2	0.2	0.4	0.7	0.4
	311	0.4	0.2	0.2	0.4	0.6	0.3
	312	0.4	0.2	0.2	0.4	0.6	0.4
	313	0.4	0.2	0.2	0.4	0.6	0.3
	314	0.4	0.2	0.2	0.4	0.6	0.3
	315	0.4	0.2	0.2	0.4	0.6	0.3
	316	0.3	0.2	0.2	0.4	0.5	0.3
	317	0.3	0.2	0.2	0.4	0.5	0.3
	318	0.3	0.2	0.2	0.4	0.5	0.3
	319	0.3	0.2	0.2	0.4	0.5	0.4
	320	0.3	0.2	0.2	0.4	0.6	0.3
	321	0.2	0.2	0.2	0.4	0.5	0.3
	322	0.3	0.2	0.2	0.4	0.5	0.4
	323	0.3	0.2	0.2	0.4	0.5	0.3
	324	0.3	0.2	0.2	0.4	0.6	0.3
	325	0.3	0.2	0.2	0.4	0.5	0.3
	326	0.3	0.2	0.2	0.4	0.5	0.3
	327	0.3	0.2	0.2	0.4	0.5	0.3
	328	0.3	0.2	0.2	0.4	0.5	0.4
	329	0.3	0.2	0.2	0.4	0.5	0.3
	330	0.3	0.2	0.2	0.4	0.5	0.3
	331	0.4	0.2	0.2	0.4	0.6	0.3
	332	0.4	0.2	0.2	0.4	0.5	0.3
	333	0.3	0.3	0.2	0.4	0.5	0.3
	334	0.3	0.2	0.2	0.4	0.5	0.4
	335	0.4	0.2	0.2	0.4	0.5	0.4
	336	0.3	0.3	0.2	0.4	0.5	0.3
	337	0.4	0.2	0.2	0.4	0.5	0.4
	338	0.3	0.3	0.2	0.4	0.5	0.3
	339	0.4	0.3	0.2	0.5	0.5	0.3
	340	0.4	0.3	0.2	0.4	0.5	0.3
	341	0.4	0.3	0.2	0.5	0.5	0.4
	342	0.4	0.2	0.2	0.4	0.5	0.4
	343	0.4	0.3	0.2	0.5	0.5	0.4
	344	0.4	0.2	0.2	0.5	0.5	0.4
	345	0.4	0.3	0.2	0.5	0.6	0.4
	346	0.4	0.3	0.2	0.5	0.5	0.4
	347	0.4	0.2	0.2	0.5	0.5	0.4
	348	0.4	0.3	0.2	0.5	0.6	0.4
	349	0.4	0.3	0.2	0.5	0.6	0.4
	350	0.4	0.3	0.2	0.5	0.6	0.4
	351	0.4	0.3	0.2	0.5	0.6	0.4
	352	0.4	0.3	0.2	0.5	0.6	0.4
	353	0.4	0.3	0.2	0.5	0.6	0.4
	354	0.4	0.3	0.2	0.5	0.7	0.4
	355	0.4	0.3	0.2	0.5	0.7	0.4
	356	0.4	0.3	0.2	0.5	0.7	0.4
	357	0.4	0.3	0.2	0.6	0.8	0.4
	358	0.4	0.3	0.1	0.6	0.8	0.4
	359	0.4	0.3	0.1	0.6	0.8	0.4
	360	0.4	0.3	0.2	0.6	0.9	0.4
	361	0.4	0.3	0.2	0.6	0.9	0.4
	362	0.4	0.3	0.2	0.6	1	0.5
	363	0.4	0.3	0.2	0.6	1.1	0.4
	364	0.4	0.3	0.2	0.6	1.2	0.4
	365	0.4	0.3	0.3	0.7	1.2	0.4
	366	0.4	0.3	0.3	0.6	1.2	0.4
	367	0.4	0.3	0.4	0.6	1.1	0.5
	368	0.4	0.3	0.4	0.6	1	0.5
	369	0.4	0.3	0.5	0.6	1	0.5
	370	0.4	0.3	0.5	0.6	0.9	0.5
	371	0.4	0.3	0.5	0.5	0.8	0.5
	372	0.4	0.3	0.5	0.5	0.7	0.5
	373	0.4	0.3	0.5	0.5	0.6	0.5
	374	0.4	0.3	0.5	0.5	0.5	0.5
	375	0.4	0.3	0.5	0.5	0.5	0.4
	376	0.4	0.3	0.5	0.4	0.5	0.4
	377	0.4	0.3	0.5	0.4	0.4	0.4
	378	0.4	0.3	0.5	0.4	0.4	0.4
	379	0.5	0.3	0.5	0.4	0.4	0.4
	380	0.4	0.3	0.5	0.4	0.4	0.4
	381	0.4	0.3	0.4	0.4	0.4	0.4
	382	0.4	0.4	0.4	0.3	0.3	0.3
	383	0.4	0.3	0.4	0.3	0.3	0.3
	384	0.4	0.3	0.4	0.3	0.3	0.3
	385	0.4	0.3	0.4	0.3	0.3	0.3
	386	0.4	0.3	0.4	0.3	0.3	0.3
	387	0.4	0.3	0.4	0.3	0.4	0.3
	388	0.4	0.3	0.4	0.3	0.3	0.4
	389	0.4	0.3	0.4	0.3	0.4	0.4
	390	0.4	0.3	0.4	0.3	0.3	0.4
	391	0.4	0.3	0.4	0.3	0.3	0.3
	392	0.5	0.3	0.4	0.3	0.3	0.3
	393	0.4	0.4	0.4	0.3	0.3	0.4
	394	0.5	0.4	0.4	0.4	0.3	0.4
	395	0.5	0.3	0.4	0.4	0.4	0.4
	396	0.5	0.3	0.4	0.4	0.4	0.4
	397	0.5	0.3	0.4	0.4	0.4	0.4
	398	0.5	0.4	0.4	0.4	0.4	0.4
	399	0.5	0.3	0.4	0.4	0.4	0.4
	400	0.5	0.3	0.4	0.4	0.4	0.4
	401	0.5	0.3	0.4	0.4	0.4	0.4
	402	0.5	0.3	0.4	0.4	0.5	0.4
	403	0.5	0.3	0.4	0.4	0.5	0.4
	404	0.5	0.3	0.4	0.4	0.5	0.4
	405	0.5	0.3	0.5	0.4	0.5	0.4
	406	0.5	0.3	0.5	0.4	0.5	0.4
	407	0.6	0.3	0.4	0.4	0.5	0.4
	408	0.5	0.3	0.5	0.4	0.6	0.4
	409	0.5	0.3	0.5	0.4	0.6	0.4
	410	0.5	0.2	0.4	0.4	0.7	0.4
	411	0.5	0.2	0.4	0.4	0.7	0.4
	412	0.5	0.2	0.5	0.4	0.8	0.4
	413	0.5	0.2	0.4	0.4	0.8	0.4
	414	0.6	0.2	0.5	0.4	0.8	0.4
	415	0.5	0.3	0.5	0.4	0.8	0.4
	416	0.6	0.4	0.5	0.4	0.8	0.4
	417	0.6	0.4	0.5	0.4	0.7	0.4
	418	0.5	0.5	0.5	0.5	0.6	0.5
	419	0.6	0.5	0.5	0.5	0.6	0.4
	420	0.6	0.5	0.5	0.5	0.5	0.5
	421	0.5	0.5	0.5	0.5	0.5	0.4
	422	0.5	0.5	0.5	0.5	0.5	0.4
	423	0.5	0.6	0.5	0.5	0.4	0.4
	424	0.5	0.6	0.5	0.5	0.5	0.5
	425	0.5	0.6	0.5	0.5	0.5	0.5
	426	0.5	0.6	0.5	0.5	0.4	0.5
	427	0.5	0.6	0.5	0.5	0.4	0.5
	428	0.5	0.6	0.5	0.5	0.4	0.5
	429	0.5	0.6	0.5	0.5	0.4	0.5
	430	0.5	0.6	0.5	0.5	0.4	0.5
	431	0.6	0.6	0.5	0.5	0.4	0.5
	432	0.5	0.6	0.5	0.5	0.4	0.5
	433	0.6	0.6	0.5	0.5	0.4	0.5
	434	0.6	0.6	0.5	0.5	0.4	0.5
	435	0.5	0.6	0.6	0.5	0.4	0.5
	436	0.6	0.6	0.6	0.5	0.4	0.5
	437	0.6	0.6	0.5	0.6	0.4	0.5
	438	0.6	0.6	0.6	0.6	0.4	0.5
	439	0.6	0.6	0.5	0.6	0.4	0.5
	440	0.6	0.6	0.6	0.6	0.4	0.5
	441	0.6	0.7	0.5	0.6	0.5	0.5
	442	0.6	0.6	0.5	0.6	0.5	0.5
	443	0.6	0.6	0.5	0.6	0.4	0.5
	444	0.6	0.7	0.6	0.6	0.4	0.5
	445	0.6	0.7	0.6	0.6	0.5	0.6
	446	0.6	0.6	0.6	0.6	0.5	0.6
	447	0.6	0.7	0.6	0.6	0.5	0.6
	448	0.6	0.6	0.6	0.6	0.5	0.6
	449	0.6	0.7	0.6	0.6	0.5	0.6
	450	0.7	0.7	0.6	0.6	0.5	0.6
	451	0.7	0.7	0.6	0.6	0.5	0.6
	452	0.7	0.7	0.6	0.6	0.5	0.7
	453	0.7	0.7	0.7	0.7	0.5	0.6
	454	0.7	0.7	0.6	0.7	0.5	0.6
	455	0.7	0.7	0.7	0.7	0.5	0.7
	456	0.7	0.7	0.7	0.7	0.5	0.7
	457	0.7	0.7	0.7	0.7	0.5	0.6
	458	0.7	0.7	0.7	0.7	0.5	0.7
	459	0.7	0.7	0.7	0.7	0.5	0.6
	460	0.7	0.7	0.7	0.7	0.5	0.7
	461	0.7	0.7	0.7	0.7	0.5	0.6
	462	0.7	0.7	0.7	0.7	0.5	0.6
	463	0.7	0.7	0.7	0.7	0.5	0.7
	464	0.7	0.7	0.7	0.7	0.5	0.7
	465	0.7	0.7	0.7	0.7	0.6	0.7
	466	0.7	0.7	0.7	0.7	0.6	0.7
	467	0.7	0.7	0.8	0.7	0.6	0.6
	468	0.7	0.7	0.7	0.7	0.6	0.7
	469	0.7	0.7	0.8	0.7	0.6	0.7
	470	0.7	0.7	0.8	0.7	0.6	0.7
	471	0.7	0.7	0.8	0.7	0.6	0.6
	472	0.7	0.8	0.8	0.7	0.6	0.7
	473	0.7	0.7	0.9	0.7	0.6	0.7
	474	0.7	0.7	0.9	0.7	0.6	0.7
	475	0.7	0.8	0.9	0.7	0.6	0.7
	476	0.7	0.8	0.9	0.7	0.6	0.7
	477	0.7	0.8	0.9	0.7	0.6	0.7
	478	0.7	0.8	0.9	0.7	0.6	0.7
	479	0.7	0.8	0.9	0.7	0.7	0.7
	480	0.7	0.8	0.9	0.7	0.6	0.7
	481	0.7	0.8	0.9	0.7	0.6	0.7
	482	0.7	0.8	0.9	0.7	0.7	0.7
	483	0.7	0.7	0.9	0.7	0.6	0.7
	484	0.7	0.7	0.8	0.7	0.7	0.7
	485	0.7	0.7	0.8	0.7	0.7	0.7
	486	0.7	0.8	0.8	0.7	0.7	0.7
	487	0.7	0.8	0.8	0.7	0.6	0.7
	488	0.7	0.8	0.7	0.7	0.7	0.7
	489	0.7	0.8	0.8	0.7	0.6	0.7
	490	0.7	0.8	0.7	0.7	0.6	0.7
	491	0.7	0.8	0.7	0.7	0.6	0.7
	492	0.7	0.7	0.7	0.7	0.6	0.7
	493	0.7	0.7	0.7	0.7	0.6	0.7
	494	0.7	0.7	0.7	0.7	0.6	0.7
	495	0.7	0.8	0.7	0.7	0.6	0.7
	496	0.7	0.7	0.7	0.7	0.6	0.7
	497	0.7	0.7	0.7	0.7	0.6	0.7
	498	0.7	0.7	0.7	0.7	0.6	0.7
	499	0.7	0.7	0.7	0.7	0.7	0.7
	500	0.7	0.7	0.7	0.6	0.6	0.7
	501	0.7	0.7	0.7	0.6	0.6	0.7
	502	0.7	0.7	0.7	0.6	0.6	0.7
	503	0.7	0.7	0.7	0.6	0.6	0.7
	504	0.7	0.7	0.7	0.6	0.6	0.7
	505	0.7	0.7	0.6	0.6	0.6	0.6
	506	0.6	0.7	0.6	0.6	0.6	0.7
	507	0.6	0.7	0.6	0.6	0.6	0.6
	508	0.7	0.7	0.6	0.6	0.6	0.6
	509	0.6	0.7	0.6	0.6	0.6	0.6
	510	0.6	0.7	0.6	0.6	0.6	0.6
	511	0.6	0.7	0.6	0.6	0.6	0.7
	512	0.6	0.7	0.6	0.7	0.6	0.6
	513	0.6	0.6	0.6	0.6	0.6	0.6
	514	0.6	0.7	0.6	0.6	0.6	0.6
	515	0.6	0.7	0.6	0.6	0.6	0.6
	516	0.5	0.6	0.6	0.5	0.6	0.6
	517	0.5	0.6	0.6	0.5	0.6	0.6
	518	0.5	0.6	0.6	0.5	0.6	0.6
	519	0.5	0.6	0.5	0.5	0.6	0.6
	520	0.6	0.6	0.6	0.5	0.6	0.6
	521	0.6	0.6	0.6	0.5	0.6	0.6
	522	0.5	0.6	0.5	0.5	0.5	0.6
	523	0.5	0.6	0.5	0.5	0.5	0.6
	524	0.5	0.6	0.6	0.5	0.5	0.6
	525	0.5	0.6	0.5	0.5	0.5	0.6
	526	0.5	0.6	0.5	0.5	0.5	0.6
	527	0.5	0.6	0.5	0.5	0.5	0.6
	528	0.5	0.6	0.5	0.5	0.5	0.5
	529	0.5	0.6	0.5	0.5	0.5	0.6
	530	0.5	0.6	0.5	0.5	0.5	0.5
	531	0.5	0.5	0.5	0.5	0.5	0.6
	532	0.5	0.5	0.5	0.5	0.5	0.5
	533	0.5	0.5	0.5	0.5	0.5	0.5
	534	0.5	0.5	0.5	0.5	0.5	0.5
	535	0.5	0.5	0.5	0.4	0.5	0.5
	536	0.4	0.5	0.5	0.5	0.5	0.5
	537	0.5	0.5	0.5	0.4	0.5	0.5
	538	0.5	0.5	0.5	0.4	0.5	0.5
	539	0.5	0.5	0.5	0.5	0.5	0.5
	540	0.5	0.5	0.5	0.4	0.5	0.5
	541	0.5	0.5	0.5	0.5	0.5	0.5
	542	0.5	0.5	0.5	0.4	0.5	0.5
	543	0.5	0.5	0.5	0.4	0.5	0.5
	544	0.4	0.5	0.5	0.4	0.5	0.5
	545	0.4	0.5	0.5	0.4	0.5	0.5
	546	0.4	0.5	0.5	0.4	0.6	0.5
	547	0.4	0.5	0.5	0.4	0.5	0.5
	548	0.4	0.5	0.5	0.4	0.5	0.5
	549	0.4	0.5	0.5	0.4	0.5	0.5
	550	0.4	0.4	0.5	0.4	0.5	0.5
	551	0.4	0.5	0.5	0.4	0.5	0.4
	552	0.4	0.4	0.5	0.4	0.5	0.5
	553	0.4	0.5	0.5	0.4	0.5	0.5
	554	0.4	0.5	0.5	0.4	0.5	0.5
	555	0.4	0.4	0.5	0.3	0.5	0.5
	556	0.4	0.4	0.5	0.3	0.5	0.5
	557	0.4	0.4	0.5	0.3	0.5	0.5
	558	0.5	0.5	0.5	0.3	0.5	0.5
	559	0.4	0.5	0.5	0.3	0.5	0.5
	560	0.4	0.5	0.5	0.4	0.5	0.5
	561	0.4	0.4	0.5	0.4	0.6	0.5
	562	0.4	0.4	0.5	0.4	0.5	0.5
	563	0.4	0.4	0.4	0.4	0.5	0.5
	564	0.4	0.4	0.4	0.4	0.6	0.5
	565	0.4	0.4	0.4	0.4	0.6	0.5
	566	0.4	0.4	0.4	0.4	0.5	0.5
	567	0.4	0.4	0.4	0.4	0.5	0.5
	568	0.4	0.4	0.4	0.4	0.5	0.5
	569	0.4	0.4	0.4	0.4	0.5	0.4
	570	0.4	0.4	0.4	0.4	0.5	0.5
	571	0.4	0.4	0.4	0.4	0.5	0.4
	572	0.4	0.4	0.4	0.4	0.5	0.4
	573	0.4	0.4	0.4	0.4	0.5	0.4
	574	0.4	0.4	0.4	0.4	0.5	0.4
	575	0.4	0.4	0.4	0.4	0.5	0.4
	576	0.4	0.4	0.4	0.4	0.4	0.4
	577	0.4	0.5	0.4	0.4	0.4	0.4
	578	0.4	0.5	0.4	0.4	0.4	0.4
	579	0.3	0.5	0.4	0.4	0.4	0.4
	580	0.4	0.6	0.4	0.4	0.4	0.4
	581	0.4	0.5	0.4	0.4	0.4	0.4
	582	0.3	0.6	0.4	0.3	0.3	0.4
	583	0.4	0.5	0.3	0.3	0.3	0.4
	584	0.4	0.6	0.4	0.4	0.3	0.4
	585	0.3	0.5	0.4	0.3	0.3	0.4
	586	0.4	0.5	0.4	0.4	0.3	0.4
	587	0.4	0.5	0.3	0.3	0.3	0.4
	588	0.3	0.5	0.3	0.4	0.3	0.4
	589	0.4	0.5	0.3	0.3	0.3	0.4
	590	0.3	0.5	0.3	0.3	0.3	0.4
	591	0.4	0.5	0.3	0.4	0.3	0.4
	592	0.3	0.5	0.3	0.4	0.4	0.4
	593	0.4	0.5	0.3	0.4	0.3	0.4
	594	0.3	0.5	0.4	0.4	0.3	0.4
	595	0.3	0.5	0.4	0.3	0.4	0.4
	596	0.4	0.4	0.4	0.4	0.3	0.4
	597	0.3	0.5	0.3	0.4	0.3	0.4
	598	0.3	0.4	0.3	0.3	0.3	0.4
	599	0.3	0.4	0.3	0.3	0.3	0.4
	600	0.3	0.5	0.3	0.4	0.3	0.4
	601	0.3	0.4	0.3	0.3	0.3	0.3
	602	0.4	0.4	0.3	0.4	0.3	0.4
	603	0.3	0.4	0.3	0.4	0.3	0.3
	604	0.3	0.4	0.3	0.4	0.3	0.4
	605	0.3	0.4	0.3	0.3	0.3	0.4
	606	0.3	0.4	0.3	0.4	0.3	0.4
	607	0.3	0.4	0.3	0.4	0.3	0.4
	608	0.3	0.4	0.3	0.4	0.3	0.4
	609	0.3	0.4	0.3	0.3	0.3	0.4
	610	0.3	0.4	0.3	0.4	0.3	0.4
	611	0.3	0.4	0.3	0.4	0.3	0.4
	612	0.3	0.4	0.3	0.4	0.3	0.4
	613	0.3	0.4	0.3	0.4	0.3	0.4
	614	0.3	0.4	0.3	0.3	0.3	0.4
	615	0.3	0.4	0.3	0.4	0.3	0.4
	616	0.3	0.4	0.3	0.3	0.3	0.4
	617	0.3	0.4	0.3	0.4	0.3	0.4
	618	0.3	0.4	0.3	0.4	0.3	0.4
	619	0.3	0.4	0.3	0.3	0.3	0.4
	620	0.4	0.4	0.3	0.3	0.3	0.4
	621	0.4	0.4	0.2	0.3	0.3	0.4
	622	0.3	0.4	0.3	0.3	0.3	0.4
	623	0.4	0.4	0.3	0.4	0.3	0.4
	624	0.3	0.4	0.3	0.3	0.3	0.4
	625	0.3	0.4	0.3	0.3	0.3	0.4
	626	0.4	0.4	0.3	0.3	0.3	0.4
	627	0.4	0.4	0.3	0.4	0.3	0.4
	628	0.3	0.4	0.3	0.3	0.3	0.4
	629	0.3	0.4	0.3	0.3	0.3	0.4
	630	0.3	0.4	0.2	0.3	0.3	0.4
	631	0.3	0.3	0.3	0.3	0.3	0.4
	632	0.3	0.4	0.3	0.3	0.3	0.4
	633	0.3	0.4	0.3	0.3	0.3	0.4
	634	0.4	0.4	0.3	0.3	0.3	0.4
	635	0.3	0.4	0.3	0.3	0.3	0.4
	636	0.3	0.4	0.3	0.3	0.3	0.4
	637	0.3	0.4	0.3	0.3	0.3	0.4
	638	0.4	0.4	0.3	0.3	0.3	0.4
	639	0.3	0.3	0.3	0.3	0.2	0.4
	640	0.3	0.3	0.3	0.3	0.3	0.4
	641	0.4	0.4	0.2	0.3	0.3	0.4
	642	0.4	0.4	0.3	0.4	0.3	0.4
	643	0.4	0.4	0.3	0.3	0.3	0.4
	644	0.4	0.4	0.3	0.3	0.3	0.4
	645	0.4	0.3	0.3	0.4	0.3	0.4
	646	0.4	0.4	0.3	0.3	0.3	0.4
	647	0.4	0.4	0.3	0.4	0.3	0.4
	648	0.4	0.4	0.3	0.4	0.3	0.4
	649	0.4	0.4	0.3	0.4	0.3	0.4
	650	0.4	0.4	0.3	0.4	0.3	0.4
	651	0.4	0.4	0.3	0.4	0.3	0.4
	652	0.4	0.4	0.3	0.4	0.3	0.4
	653	0.4	0.4	0.3	0.4	0.3	0.4
	654	0.4	0.4	0.3	0.4	0.3	0.4
	655	0.4	0.4	0.3	0.4	0.3	0.4
	656	0.4	0.4	0.3	0.4	0.3	0.4
	657	0.4	0.4	0.3	0.4	0.3	0.4
	658	0.4	0.4	0.3	0.4	0.3	0.4
	659	0.4	0.4	0.3	0.4	0.3	0.4
	660	0.4	0.4	0.4	0.4	0.4	0.4
	661	0.4	0.4	0.4	0.4	0.4	0.4
	662	0.4	0.4	0.4	0.4	0.4	0.4
	663	0.4	0.4	0.4	0.4	0.3	0.4
	664	0.5	0.4	0.4	0.4	0.3	0.4
	665	0.4	0.4	0.4	0.4	0.4	0.4
	666	0.4	0.4	0.4	0.4	0.3	0.4
	667	0.4	0.4	0.4	0.4	0.4	0.3
	668	0.4	0.4	0.5	0.4	0.3	0.4
	669	0.4	0.4	0.4	0.4	0.4	0.4
	670	0.4	0.4	0.5	0.4	0.4	0.4
	671	0.5	0.4	0.5	0.5	0.4	0.4
	672	0.5	0.4	0.5	0.4	0.4	0.4
	673	0.5	0.4	0.5	0.5	0.4	0.4
	674	0.5	0.4	0.5	0.5	0.4	0.4
	675	0.5	0.4	0.5	0.5	0.4	0.4
	676	0.5	0.4	0.5	0.5	0.4	0.4
	677	0.5	0.4	0.5	0.5	0.4	0.4
	678	0.5	0.4	0.4	0.5	0.4	0.4
	679	0.5	0.4	0.4	0.5	0.4	0.4
	680	0.5	0.4	0.4	0.5	0.4	0.4
	681	0.4	0.4	0.4	0.5	0.4	0.4
	682	0.5	0.4	0.4	0.5	0.4	0.4
	683	0.5	0.4	0.4	0.5	0.4	0.4
	684	0.4	0.4	0.4	0.5	0.4	0.3
	685	0.4	0.4	0.4	0.5	0.4	0.4
	686	0.4	0.4	0.4	0.5	0.4	0.3
	687	0.4	0.4	0.4	0.5	0.4	0.4
	688	0.4	0.4	0.4	0.5	0.4	0.3
	689	0.4	0.4	0.4	0.6	0.4	0.3
	690	0.4	0.4	0.4	0.5	0.4	0.3
	691	0.4	0.4	0.4	0.5	0.4	0.4
	692	0.4	0.4	0.4	0.6	0.4	0.3
	693	0.4	0.4	0.4	0.6	0.4	0.3
	694	0.4	0.4	0.4	0.6	0.4	0.4
	695	0.4	0.4	0.4	0.6	0.4	0.4
	696	0.4	0.4	0.4	0.6	0.4	0.4
	697	0.4	0.4	0.4	0.6	0.4	0.3
	698	0.4	0.4	0.4	0.6	0.4	0.4
	699	0.4	0.5	0.4	0.6	0.4	0.4
	700	0.5	0.4	0.4	0.6	0.4	0.4
	701	0.5	0.4	0.4	0.6	0.4	0.4
	702	0.4	0.4	0.4	0.6	0.4	0.4
	703	0.5	0.4	0.4	0.6	0.5	0.4
	704	0.5	0.4	0.4	0.7	0.4	0.4
	705	0.4	0.4	0.4	0.7	0.4	0.2
	706	0.4	0.5	0.4	0.6	0.4	0.3
	707	0.4	0.4	0.4	0.7	0.4	0.3
	708	0.5	0.4	0.4	0.7	0.4	0.3
	709	0.5	0.4	0.4	0.7	0.4	0.3
	710	0.4	0.4	0.4	0.7	0.4	0.4
	711	0.4	0.4	0.4	0.7	0.4	0.4
	712	0.4	0.5	0.4	0.7	0.4	0.4
	713	0.4	0.5	0.4	0.7	0.4	0.4
	714	0.4	0.4	0.4	0.7	0.5	0.4
	715	0.4	0.4	0.4	0.7	0.4	0.4
	716	0.4	0.4	0.4	0.7	0.5	0.4
	717	0.4	0.4	0.4	0.7	0.4	0.4
	718	0.5	0.4	0.4	0.7	0.4	0.4
	719	0.4	0.4	0.4	0.7	0.4	0.4
	720	0.4	0.4	0.4	0.7	0.4	0.4
	721	0.4	0.4	0.4	0.7	0.4	0.4
	722	0.4	0.4	0.4	0.7	0.4	0.4
	723	0.4	0.4	0.4	0.7	0.4	0.3
	724	0.4	0.4	0.4	0.7	0.4	0.3
	725	0.4	0.3	0.4	0.7	0.4	0.4
	726	0.4	0.3	0.4	0.7	0.5	0.4
	727	0.4	0.3	0.4	0.7	0.4	0.4
	728	0.4	0.3	0.4	0.7	0.4	0.3
	729	0.3	0.3	0.3	0.7	0.4	0.4
	730	0.3	0.3	0.3	0.7	0.4	0.4
	731	0.3	0.2	0.4	0.7	0.4	0.4
	732	0.3	0.2	0.3	0.6	0.4	0.4
	733	0.3	0.2	0.3	0.6	0.4	0.4
	734	0.2	0.2	0.3	0.6	0.4	0.4
	735	0.2	0.2	0.3	0.6	0.4	0.4
	736	0.2	0.2	0.3	0.6	0.4	0.4
	737	0.2	0.2	0.3	0.6	0.4	0.4
	738	0.2	0.2	0.3	0.6	0.4	0.4
	739	0.2	0.2	0.3	0.6	0.4	0.4
	740	0.2	0.2	0.3	0.6	0.4	0.4
	741	0.2	0.2	0.3	0.6	0.4	0.4
	742	0.2	0.2	0.2	0.6	0.4	0.4
	743	0.2	0.2	0.3	0.6	0.4	0.4
	744	0.2	0.2	0.2	0.6	0.4	0.4
	745	0.2	0.2	0.3	0.6	0.4	0.4
	746	0.2	0.2	0.2	0.6	0.4	0.5
	747	0.2	0.2	0.2	0.6	0.4	0.4
	748	0.2	0.1	0.2	0.5	0.4	0.5
	749	0.2	0.2	0.2	0.5	0.4	0.4
	750	0.2	0.2	0.3	0.6	0.4	0.5
	751	0.2	0.2	0.2	0.6	0.4	0.5
	752	0.2	0.2	0.2	0.6	0.4	0.5
	753	0.3	0.2	0.2	0.6	0.4	0.5
	754	0.3	0.2	0.2	0.6	0.4	0.5
	755	0.3	0.2	0.2	0.6	0.4	0.5
	756	0.3	0.2	0.2	0.6	0.4	0.5
	757	0.3	0.2	0.2	0.6	0.4	0.5
	758	0.4	0.2	0.2	0.6	0.4	0.5
	759	0.4	0.2	0.3	0.7	0.5	0.5
	760	0.4	0.2	0.2	0.7	0.4	0.5
	761	0.4	0.2	0.3	0.7	0.4	0.6
	762	0.5	0.2	0.3	0.7	0.4	0.6
	763	0.5	0.2	0.3	0.7	0.5	0.6
	764	0.5	0.2	0.3	0.7	0.5	0.6
	765	0.5	0.2	0.3	0.7	0.5	0.6
	766	0.6	0.2	0.3	0.7	0.5	0.6
	767	0.6	0.2	0.3	0.7	0.5	0.6
	768	0.6	0.3	0.3	0.7	0.5	0.6
	769	0.7	0.3	0.3	0.7	0.5	0.6
	770	2.2	0.3	0.4	0.8	0.5	0.6
	771	2.3	0.3	0.3	0.7	0.5	0.7
	772	2.3	0.3	0.3	0.9	0.5	0.7
	773	2.3	0.4	0.4	0.8	0.5	0.7
	774	2.3	0.4	0.4	0.8	0.5	0.7
	775	2.4	0.4	0.4	0.7	0.5	0.8
	776	2.4	0.4	0.4	0.7	0.5	0.8
	777	2.3	0.4	0.4	0.7	0.5	0.8
	778	2.4	0.4	0.4	0.8	0.4	0.7
	779	2.3	0.4	0.4	0.7	0.4	0.8
	780	2.3	0.4	0.4	0.7	0.4	0.9
	781	2.3	0.5	0.4	0.7	0.4	0.8
	782	2.3	0.5	0.4	0.7	0.3	0.8
	783	2.2	0.5	0.5	0.6	0.3	0.9
	784	2.2	0.5	0.5	0.6	0.3	0.9
	785	2.3	0.5	0.5	0.7	0.3	0.9
	786	2.3	0.6	0.5	0.6	0.3	0.9
	787	2.2	0.5	0.5	0.6	0.3	0.9
	788	2.1	0.5	0.5	0.6	0.4	1
	789	2.1	0.6	0.5	0.6	0.4	1
	790	2.2	0.5	0.5	0.6	0.4	1
	791	2.2	0.6	0.6	0.7	0.4	1.1
	792	2.2	0.6	0.5	0.7	0.5	1.1
	793	2.2	0.6	0.6	0.8	0.5	1.1
	794	2.2	0.6	0.6	0.8	0.5	1.1
	795	2.1	0.6	0.6	0.8	0.5	1.1
	796	2.1	0.6	0.6	0.9	0.6	1.2
	797	2.2	0.6	0.7	0.9	0.6	1.2
	798	2.3	0.6	0.7	0.9	0.6	1.3
	799	2.3	0.7	0.7	0.9	0.7	1.4
	800	2.4	0.7	0.7	0.8	0.7	1.4
	801	2.5	0.7	0.7	0.8	0.7	1.4
	802	2.5	0.7	0.7	0.9	0.7	1.4
	803	2.6	0.7	0.8	0.8	0.8	1.4
	804	2.7	0.7	0.8	0.7	0.8	1.4
	805	2.7	0.8	0.8	0.9	0.9	1.4
	806	2.7	0.8	0.8	0.9	0.9	1.5
	807	2.7	0.8	0.9	0.9	0.9	1.5
	808	2.5	0.8	0.9	0.9	0.9	1.5
	809	2.4	0.8	0.9	1.1	0.9	1.5
	810	2.5	0.9	0.9	1.1	0.9	1.5
	811	2.5	0.9	1	1.1	1	1.6
	812	2.5	0.9	1	1.2	1	1.6
	813	2.5	0.9	1	1.1	1	1.6
	814	2.4	0.9	1	1.2	1	1.6
	815	2.4	0.9	1.1	1.1	1.1	1.7
	816	2.3	1	1.1	1.2	1.1	1.7
	817	2.2	0.9	1.1	1.2	1.1	1.7
	818	2	1	1.1	1.2	1.1	1.7
	819	2.1	1	1.1	1.2	1.1	1.6
	820	2.1	1	1.1	1.2	1.1	1.7
	821	2	1.1	1.1	1.3	1.1	1.7
	822	2	1.1	1.1	1.2	1.2	1.6
	823	2	1.1	1.1	1.3	1.2	1.6
	824	2.1	1.1	1.2	1.3	1.2	1.6
	825	2	1.1	1.2	1.4	1.2	1.6
	826	2	1.1	1.2	1.4	1.2	1.6
	827	2	1.1	1.2	1.4	1.2	1.5
	828	2	1.2	1.2	1.4	1.3	1.6
	829	2	1.2	1.2	1.4	1.3	1.6
	830	2	1.2	1.2	1.4	1.3	1.6
	831	2	1.2	1.2	1.5	1.3	1.4
	832	2	1.2	1.2	1.5	1.4	1.2
	833	2	1.3	1.3	1.4	1.4	1.2
	834	2.1	1.2	1.3	1.5	1.4	1.2
	835	2.1	1.2	1.3	1.5	1.4	1.2
	836	2.1	1.3	1.3	1.5	1.4	1.2
	837	2.1	1.3	1.4	1.6	1.4	1.2
	838	2.1	1.4	1.4	1.6	1.4	1.3
	839	2.1	1.4	1.4	1.6	1.5	1.3
	840	2.1	1.4	1.4	1.6	1.6	1.3
	841	2.1	1.4	1.4	1.6	1.6	1.3
	842	2.2	1.4	1.4	1.8	1.6	1.3
	843	2.2	1.4	1.4	1.7	1.6	1.4
	844	2.2	1.4	1.4	1.8	1.6	1.4
	845	2.2	1.4	1.5	1.8	1.6	1.4
	846	2.3	1.5	1.4	1.9	1.6	1.4
	847	2.3	1.5	1.5	1.9	1.6	1.4
	848	2.3	1.5	1.5	2	1.7	1.5
	849	2.3	1.6	1.5	1.9	1.7	1.4
	850	2.3	1.6	1.5	2.1	1.7	1.5
	851	2.3	1.6	1.6	1.9	1.7	1.5
	852	2.3	1.6	1.6	2	1.7	1.5
	853	2.3	1.6	1.6	2	1.8	1.5
	854	2.4	1.7	1.6	2	1.8	1.5
	855	2.4	1.8	1.6	2.1	1.8	1.6
	856	2.4	1.8	1.6	2	1.8	1.6
	857	2.4	1.8	1.6	2	1.8	1.6
	858	2.4	1.9	1.6	2.1	1.8	1.6
	859	2.4	1.8	1.6	2.1	1.8	1.6
	860	2.4	1.9	1.6	2.1	1.8	1.6
	861	2.4	2	1.6	2.1	1.8	1.6
	862	2.4	2	1.6	2.1	1.9	1.6
	863	2.4	2	1.6	2.1	1.9	1.6
	864	2.4	2	1.6	2.2	1.9	1.6
	865	2.4	2	1.6	2.2	1.9	1.6
	866	2.4	2	1.6	2.2	1.8	1.7
	867	2.4	2.1	1.6	2.2	1.8	1.7
	868	2.4	2	1.6	2.2	1.9	1.6
	869	2.4	2	1.6	2.1	1.8	1.7
	870	2.3	1.9	1.6	2.2	1.9	1.7
	871	2.4	1.8	1.6	2.2	1.8	1.6
	872	3.1	1.8	1.6	2.1	1.9	1.6
	873	2.8	1.8	1.6	2.1	1.8	1.7
	874	2.8	1.7	1.6	2.2	1.8	1.6
	875	3	1.7	1.6	2.1	1.8	1.6
	876	2.8	1.6	1.6	2.1	1.8	1.6
	877	2.7	1.6	1.6	2.1	1.8	1.6
	878	2.7	1.5	1.6	2.1	1.8	1.6
	879	2.7	1.6	1.6	2.1	1.8	1.6
	880	2.6	1.5	1.5	2.1	1.7	1.6
	881	2.5	1.5	1.5	2.1	1.7	1.6
	882	2.6	1.5	1.5	2.1	1.7	1.6
	883	2.6	1.5	1.5	2	1.7	1.6
	884	2.4	1.5	1.5	2	1.7	1.6
	885	2.4	1.5	1.4	2	1.7	1.6
	886	2.3	1.5	1.4	2	1.7	1.6
	887	2.3	1.5	1.4	2	1.6	1.5
	888	2.2	1.4	1.4	2	1.6	1.5
	889	2.1	1.5	1.4	1.9	1.6	1.5
	890	2.1	1.5	1.4	1.9	1.6	1.5
	891	2.1	1.5	1.3	1.9	1.6	1.5
	892	2	1.5	1.3	1.9	1.6	1.5
	893	2	1.4	1.2	1.8	1.6	1.5
	894	1.9	1.4	1.2	1.8	1.5	1.4
	895	1.8	1.5	1.1	1.8	1.5	1.4
	896	1.8	1.5	1.1	1.8	1.5	1.4
	897	1.8	1.4	1.1	1.8	1.5	1.4
	898	1.8	1.4	1.1	1.8	1.5	1.4
	899	1.7	1.4	1.1	1.8	1.5	1.4
	900	1.7	1.4	1	1.7	1.4	1.4
	901	1.7	1.4	1	1.8	1.5	1.4
	902	1.6	1.4	1	1.7	1.4	1.4
	903	1.6	1.4	1	1.7	1.4	1.4
	904	1.6	1.4	1	1.7	1.4	1.4
	905	1.6	1.4	1	1.7	1.4	1.3
	906	1.6	1.4	1	1.7	1.4	1.4
	907	1.6	1.4	1	1.6	1.4	1.3
	908	1.6	1.4	1	1.6	1.3	1.3
	909	1.6	1.3	1.1	1.6	1.4	1.3
	910	1.5	1.3	1	1.5	1.3	1.3
	911	1.6	1.3	1	1.5	1.3	1.3
	912	1.5	1.3	1.1	1.6	1.3	1.3
	913	1.5	1.3	1.1	1.5	1.2	1.2
	914	1.5	1.3	1.1	1.4	1.3	1.3
	915	1.5	1.3	1	1.2	1.2	1.3
	916	1.6	1.2	1.1	1.2	1.2	1.3
	917	1.5	1.3	1	1.2	1.2	1.2
	918	1.5	1.3	1.1	1.2	1.2	1.2
	919	1.5	1.3	1.1	1.2	1.2	1.2
	920	1.5	1.2	1.1	1.2	1.2	1.2
	921	1.5	1.2	1.1	1.2	1.2	1.2
	922	1.5	1.2	1.1	1.2	1.2	1.2
	923	1.5	1.2	1.1	1.2	1.2	1.2
	924	1.5	1.2	1.1	1.2	1.2	1.2
	925	1.4	1.2	1.1	1.1	1.2	1.2
	926	1.4	1.2	1.1	1.2	1.2	1.2
	927	1.4	1.2	1.1	1.1	1.1	1.2
	928	1.5	1.2	1	1.1	1.2	1.2
	929	1.4	1.2	1.1	1.1	1.2	1.2
	930	1.4	1.2	1.1	1.2	1.1	1.2
	931	1.5	1.2	1.1	1.1	1.1	1.2
	932	1.4	1.2	1.1	1.1	1.1	1.2
	933	1.4	1.2	1	1.1	1.1	1.2
	934	1.4	1.2	1.1	1.1	1.1	1.2
	935	1.4	1.2	1.1	1.1	1.1	1.1
	936	1.4	1.2	1.1	1.1	1.1	1.1
	937	1.4	1.1	1.1	1.1	1.1	1.2
	938	1.4	1.2	1.1	1.1	1.1	1.1
	939	1.4	1.2	1.1	1.1	1.1	1.1
	940	1.4	1.2	1.1	1.1	1.1	1.1
	941	1.4	1.2	1.1	1.1	1.1	1.1
	942	1.4	1.1	1.1	1.1	1.1	1.1
	943	1.4	1.1	1.1	1.1	1.1	1
	944	1.4	1.1	1.1	1	1.1	1.1
	945	1.4	1.1	1.1	1.1	1.1	1
	946	1.4	1.1	1.1	1	1.1	1
	947	1.3	1.1	1.1	1	1.1	1
	948	1.4	1.1	1.1	1	1.1	1
	949	1.3	1.1	1.1	1	1.1	1
	950	1.4	1.2	1.1	1.1	1.1	1
	951	1.3	1.1	1.1	1.1	1.1	1
	952	1.3	1.1	1.1	1.1	1.1	1
	953	1.3	1.1	1.1	1.1	1.1	1
	954	1.3	1.1	1.1	1.1	1.1	1
	955	1.3	1.1	1.1	1	1.1	1
	956	1.3	1.1	1.1	1	1.1	1
	957	1.3	1.1	1.1	1.1	1.1	1.1
	958	1.3	1.1	1.1	1	1.1	1
	959	1.3	1.1	1.1	1	1.1	1
	960	1.3	1.1	1.1	1	1.1	1.1
	961	1.3	1.1	1.1	1	1.1	1.1
	962	1.3	1.1	1.1	1	1.1	1.1
	963	1.3	1.1	1.1	1	1.1	1.1
	964	1.3	1.2	1.1	1	1.1	1.1
	965	1.4	1.1	1.1	1	1.1	1.1
	966	1.3	1.1	1.1	1	1.1	1.1
	967	1.3	1.2	1.1	1	1	1.1
	968	1.3	1.2	1.1	1	1.1	1.1
	969	1.3	1.2	1.2	1	1	1.1
	970	1.3	1.2	1.2	1	1.1	1.1
	971	1.3	1.2	1.1	1	1.1	1.1
	972	1.3	1.2	1.1	1	1.1	1.1
	973	1.3	1.2	1.2	0.9	1.1	1.2
	974	1.3	1.2	1.2	1	1.1	1.2
	975	1.3	1.2	1.2	0.9	1	1.1
	976	1.3	1.2	1.2	1	1.1	1.1
	977	1.3	1.2	1.1	1	1.1	1.2
	978	1.3	1.2	1.2	1	1.1	1.2
	979	1.3	1.2	1.2	0.9	1.1	1.2
	980	1.3	1.2	1.2	1	1.1	1.2
	981	1.3	1.2	1.2	1	1.1	1.2
	982	1.3	1.2	1.2	1	1.1	1.2
	983	1.3	1.2	1.2	1	1.1	1.2
	984	1.3	1.2	1.2	1	1.1	1.2
	985	1.3	1.2	1.2	1	1.1	1.2
	986	1.3	1.2	1.2	1	1.1	1.2
	987	1.3	1.2	1.2	0.9	1.1	1.2
	988	1.3	1.2	1.2	1	1.1	1.2
	989	1.3	1.2	1.2	1	1.1	1.2
	990	1.3	1.2	1.2	1	1.1	1.2
	991	1.3	1.2	1.2	1	1.1	1.2
	992	1.3	1.2	1.2	1	1.1	1.2
	993	1.3	1.2	1.2	1	1.1	1.2
	994	1.3	1.2	1.2	1	1.1	1.2
	995	1.4	1.2	1.2	1	1.1	1.2
	996	1.4	1.2	1.2	1	1.1	1.2
	997	1.4	1.2	1.2	0.9	1.1	1.2
	998	1.4	1.2	1.2	0.9	1	1.2
	999	1.4	1.2	1.2	0.9	1.1	1.1
	1000	1.4	1.2	1.2	1	1.1	1.2

## Sheet: Fig. 5f
Fig. 5f
	Frequency (Hz)	Voltage (mV)
		1 cm_0.5 cm	2 cm_1.05 cm_2 cm	2 cm_1.5 cm_2 cm	3 cm_1.05 cm_3.5 cm	3 cm_1.57 cm_3.5 cm	3 cm_2.09 cm_5.5 cm	Multi
	1	0.3	0.15	0.15	0.2	0.15	0.3	0.3
	2	0.2	0.15	0.15	0.15	0.15	0.25	0.3
	3	0.15	0.1	0.15	0.15	0.15	0.1	0.25
	4	0.2	0.15	0.2	0.25	0.15	0.15	0.3
	5	0.2	0.15	0.2	0.15	0.25	0.15	0.35
	6	0.2	0.25	0.2	0.65	0.25	0.15	0.5
	7	0.2	0.3	0.2	1.4	0.4	0.25	0.7
	8	0.25	0.25	0.25	0.85	0.8	0.25	0.85
	9	0.2	0.35	0.3	0.7	2.1	0.3	1.2
	10	0.3	0.25	0.3	0.4	2.45	0.35	1.05
	11	0.3	0.35	0.35	0.55	1.05	0.4	0.95
	12	0.35	0.35	0.35	0.4	0.85	0.45	1.05
	13	0.4	0.45	0.4	0.5	0.65	0.55	1.2
	14	0.5	0.45	0.4	0.45	0.55	0.75	1.4
	15	0.8	0.6	0.35	0.5	0.6	1.1	1.55
	16	0.7	0.6	0.35	0.5	0.55	3.2	1.05
	17	0.55	0.8	0.4	0.45	0.6	4.25	0.9
	18	0.65	0.85	0.4	0.55	0.65	2.15	0.65
	19	0.7	1.4	0.55	0.55	0.75	1.7	1.5
	20	0.8	1.6	0.95	0.4	0.7	1.6	1.85
	21	0.95	2.5	0.75	0.5	0.8	1.4	1.95
	22	1.45	5.45	0.75	0.6	0.85	1.7	2.4
	23	2.7	5.85	0.8	1.1	1	4.1	5.35
	24	2.2	5	0.75	0.85	1.15	2.85	5.8
	25	1.55	4.4	0.7	0.8	1.55	2.35	6.35
	26	1.4	4	0.7	1.2	2.2	2.1	6.05
	27	1.25	4.1	0.7	1.1	4.2	2.15	5.4
	28	1.25	6.2	0.8	0.9	5.1	2.2	5.4
	29	1.3	7.3	0.9	1.15	1.95	2.5	5.8
	30	1.45	3.9	1.25	1.4	0.95	3.9	1.35
	31	1.7	3.1	1.45	3.3	0.8	4.1	4.7
	32	1.9	2.8	2.15	3.25	1.05	2.7	5.85
	33	2.15	2.7	8.5	3.25	1.35	2.8	7.25
	34	2.65	2.75	9.75	4.1	2.7	3.35	9
	35	3.2	2.85	6.35	4.9	4.7	4.45	9.75
	36	3.8	3.5	5.05	4.95	9.1	5.35	10.45
	37	4.75	4.1	5.45	4.4	9.85	6.55	13.1
	38	6.1	4.15	9.1	4.9	10.6	9.05	14.1
	39	7.55	5.6	13.25	5.6	8	9.6	14.8
	40	9.4	6.6	14.3	11.9	7.2	10.9	14.7
	41	11.4	9.45	14.2	11.7	7.95	12.9	11.5
	42	13.95	12.65	18.25	12.65	8.3	16.75	16.55
	43	16.9	19.2	24.9	12.65	9.15	27.3	13.65
	44	19.9	21.1	26.05	14.05	7.4	29.15	23.4
	45	22.4	19.65	26.55	13.35	6.85	26.55	19.65
	46	24.65	18.55	23.9	14.7	4.55	24.25	16.45
	47	25.95	17.05	26.9	14.35	3.45	21.8	98.2
	48	26.25	16.25	19.85	12.65	4.15	19.9	79.8
	49	27.05	16.65	21.1	6.7	3.55	20	61.6
	50	24.5	15.3	24.45	6.95	3.05	10	58.25
	51	20.45	16.4	18.9	8.35	3.3	9.9	47.2
	52	17.25	16.7	7.45	7.7	2.5	10.35	26.15
	53	14.7	17.25	7.4	11.7	2.05	9.85	54.75
	54	12.25	17.4	7.2	9.5	2.25	9.2	67.3
	55	10.2	18.7	7.1	8.4	1.75	8.05	61.65
	56	8.7	20.55	6.5	8.3	1.85	6.8	63.45
	57	7.55	20.25	6.35	7.85	1.35	6.5	61.05
	58	6.6	18.4	6.3	16.3	1.65	5.45	60.7
	59	5.85	15.3	6.3	16.9	1.15	4.95	62.05
	60	5.3	14.35	6.5	17.4	1.2	5	56.1
	61	4.65	14.1	6.85	18.3	1.1	4.05	53.1
	62	4.25	9.65	7.45	17.4	1.05	2.6	40.7
	63	3.85	6.7	8.35	13.75	1	2.3	41
	64	3.6	4.9	9.4	12.75	0.9	2.15	49.2
	65	3.4	4.45	16.95	12.45	0.75	2.15	45.35
	66	3.2	3.7	20	13.4	0.6	1.9	62.35
	67	3.05	3.2	19.65	12.25	0.55	1.9	47.3
	68	2.95	2.9	20.1	11.05	0.55	1.95	63.65
	69	2.85	2.7	18.95	9.75	0.55	1.9	58.95
	70	2.75	2.5	17.6	10.7	0.55	1.75	53.2
	71	2.65	2.3	23.8	9.7	0.6	1.9	53.1
	72	2.65	2.1	20.95	8.1	0.6	1.75	47.35
	73	2.6	1.95	18.25	8.55	0.6	1.75	42.9
	74	2.55	1.85	17.15	7.9	0.65	1.65	38.3
	75	2.65	1.75	10.9	4.5	0.7	1.6	38.5
	76	2.5	1.6	9.4	4.95	0.85	1.7	38.5
	77	2.55	1.6	8.3	4.2	0.9	1.5	37.55
	78	2.4	1.45	8.1	3.65	1.05	1.4	36.95
	79	2.3	1.35	8.7	3.35	1.25	1.4	46.95
	80	2.25	1.35	9.4	3	1.6	1.45	57.4
	81	2.1	1.25	10.1	2.9	2.05	1.45	60.1
	82	2.1	1.25	5.6	2.8	2.8	1.4	70.85
	83	1.95	1.2	4.3	2.6	4.05	1.3	75.85
	84	1.8	1.15	4	2.2	4.75	1.2	56.1
	85	1.7	1.15	3.85	2.2	4.8	1.2	73.85
	86	1.55	1.15	3.75	1.95	4.35	1.15	61.9
	87	1.5	1.15	3.75	1.65	3.75	1.1	59.3
	88	1.15	1.1	3.65	1.45	3.3	1.05	52.25
	89	1.1	1.15	3.7	1.25	2.9	1.05	56.65
	90	0.9	1.05	3.65	1.15	2.7	0.95	78.85
	91	0.9	1.05	3.7	1.05	2.45	1.05	68.45
	92	0.95	1.05	3.75	0.95	2.25	1.1	63.65
	93	0.85	1.05	3.85	0.9	2.1	1	70.35
	94	0.8	1.05	3.9	0.85	2.1	0.8	37.15
	95	0.7	1.1	4.05	0.85	2	0.85	35.25
	96	0.7	1.1	4.15	0.8	1.95	0.9	30.6
	97	0.75	1.1	4.4	0.8	1.95	0.85	86
	98	0.8	1.05	4.65	0.85	2.05	0.8	48.05
	99	0.8	1.05	5	0.8	2.1	0.8	3.55
	100	0.8	1.05	5.55	0.8	2.2	0.85	2.95
	101	0.9	1.05	6.25	0.75	2.35	0.9	2.7
	102	0.85	1.15	7.3	0.7	2.6	0.9	2.6
	103	0.9	1.1	8.1	0.9	2.95	0.95	2.65
	104	0.9	1.1	8.65	0.75	5.05	1.15	2.7
	105	0.9	1.15	14.1	0.7	5.85	1.25	2.55
	106	0.95	1.15	11.65	0.65	6	1.45	2.5
	107	0.9	1.2	11	0.65	5.3	1.9	2.45
	108	1	1.2	11.4	0.55	4.85	2.15	2.95
	109	1	1.2	11.4	0.55	4.1	2.3	2.5
	110	1.1	1.2	9.5	0.6	3.4	2.45	2.4
	111	1.05	1.25	8.5	0.5	2.7	2.35	2.3
	112	1	1.3	6.7	0.55	2.2	1.9	2.25
	113	0.95	1.4	3.55	0.5	1.9	1.65	2.2
	114	0.95	1.55	2.25	0.5	1.65	1.35	2.15
	115	1	1.75	1.95	0.5	1.45	1.15	2.05
	116	1.05	1.75	1.7	0.55	1.3	1.1	1.95
	117	1	1.85	1.5	0.5	1.15	0.95	1.8
	118	1	2.1	1.3	0.45	1.05	0.8	1.7
	119	0.95	2.35	1.25	0.5	0.95	0.85	1.6
	120	1	2.85	1.1	0.45	0.9	0.9	1.55
	121	0.95	3.3	1	0.45	0.9	1.1	1.65
	122	1	3.5	0.95	0.5	0.8	1.1	1.85
	123	0.95	3.35	0.9	0.45	0.7	1.1	1.85
	124	1	3.05	0.85	0.45	0.6	1	1
	125	0.95	2.8	0.75	0.45	0.6	0.9	0.95
	126	0.95	2.4	0.8	0.45	0.55	0.85	0.9
	127	0.95	2.1	0.65	0.45	0.65	0.85	1.7
	128	0.9	1.8	0.6	0.45	0.65	0.75	1.7
	129	0.95	1.55	0.55	0.45	0.6	0.8	1.75
	130	0.95	1.35	0.55	0.45	0.6	0.75	1.75
	131	0.95	1.25	0.5	0.45	0.6	0.75	1.8
	132	0.9	1.05	0.5	0.45	0.55	0.75	1.8
	133	0.9	0.95	0.45	0.45	0.5	0.65	1.85
	134	0.9	0.95	0.45	0.5	0.45	0.7	1.75
	135	0.9	0.9	0.45	0.5	0.4	0.65	1.65
	136	0.9	0.8	0.45	0.5	0.35	0.7	1.6
	137	0.8	0.75	0.4	0.5	0.3	0.65	1.5
	138	0.85	0.7	0.45	0.5	0.35	0.55	1.4
	139	0.85	0.7	0.4	0.55	0.25	0.55	1.5
	140	0.9	0.65	0.4	0.5	0.25	0.55	1.5
	141	0.8	0.65	0.4	0.5	0.25	0.55	1.6
	142	0.85	0.65	0.45	0.55	0.2	0.55	1.7
	143	0.8	0.65	0.4	0.55	0.2	0.5	1.75
	144	0.85	0.55	0.4	0.5	0.2	0.55	1.75
	145	0.8	0.5	0.4	0.55	0.2	0.55	1.75
	146	0.85	0.45	0.35	0.55	0.2	0.55	1.8
	147	0.8	0.45	0.4	0.6	0.15	0.55	1.8
	148	0.85	0.45	0.35	0.55	0.2	0.55	1.75
	149	0.85	0.4	0.35	0.65	0.2	0.55	1.75
	150	0.8	0.4	0.35	0.65	0.2	0.6	1.8
	151	0.8	0.4	0.35	0.7	0.2	0.7	1.75
	152	0.8	0.4	0.35	0.7	0.2	0.6	1.8
	153	0.85	0.35	0.35	0.7	0.2	0.55	2.15
	154	0.8	0.35	0.35	0.75	0.2	0.65	2.2
	155	0.8	0.35	0.35	0.8	0.25	0.65	2.15
	156	0.8	0.3	0.3	0.9	0.3	0.65	2.3
	157	0.8	0.3	0.3	0.9	0.4	0.7	2.4
	158	0.8	0.35	0.35	1.05	0.6	0.7	2.5
	159	0.8	0.3	0.3	1.2	0.85	0.7	2.65
	160	0.8	0.3	0.3	1.3	0.9	0.75	2.85
	161	0.8	0.3	0.3	1.55	0.9	0.85	3.05
	162	0.8	0.3	0.3	1.8	0.8	0.85	3.15
	163	0.75	0.3	0.3	2.15	0.7	0.9	3.2
	164	0.75	0.25	0.3	2.35	0.7	0.9	3.3
	165	0.8	0.2	0.3	2.3	0.6	1.1	3.35
	166	0.8	0.2	0.25	2.15	0.6	1.2	3.4
	167	0.8	0.25	0.3	1.9	0.5	1.35	3.4
	168	0.8	0.25	0.25	1.6	0.5	1.55	3.25
	169	0.8	0.2	0.25	1.4	0.5	1.7	2.75
	170	0.8	0.2	0.25	1.2	0.5	1.9	2.25
	171	0.8	0.2	0.25	1.1	0.45	1.75	1.7
	172	0.8	0.2	0.25	0.95	0.4	1.55	1.35
	173	0.8	0.2	0.3	0.85	0.4	1.3	1.1
	174	0.75	0.2	0.25	0.8	0.4	1.15	1.05
	175	0.8	0.2	0.25	0.7	0.4	0.95	1.05
	176	0.75	0.25	0.25	0.65	0.4	0.85	1.15
	177	0.75	0.2	0.25	0.55	0.4	0.7	1.2
	178	0.75	0.2	0.2	0.55	0.4	0.65	1.3
	179	0.75	0.2	0.2	0.5	0.35	0.5	1.2
	180	0.75	0.2	0.2	0.55	0.35	0.5	1.3
	181	0.75	0.2	0.2	0.45	0.35	0.5	1.45
	182	0.75	0.2	0.2	0.45	0.35	0.4	1.4
	183	0.75	0.2	0.2	0.45	0.35	0.4	1.3
	184	0.75	0.2	0.2	0.4	0.35	0.4	1.1
	185	0.75	0.15	0.2	0.4	0.35	0.35	0.95
	186	0.75	0.2	0.25	0.4	0.35	0.3	0.75
	187	0.75	0.2	0.2	0.4	0.3	0.25	0.75
	188	0.8	0.2	0.2	0.4	0.3	0.3	0.7
	189	0.75	0.15	0.2	0.35	0.3	0.3	0.65
	190	0.75	0.15	0.2	0.35	0.35	0.25	0.65
	191	0.75	0.15	0.25	0.35	0.35	0.25	0.65
	192	0.75	0.2	0.2	0.35	0.35	0.25	0.7
	193	0.8	0.15	0.2	0.3	0.35	0.25	0.7
	194	0.8	0.15	0.25	0.35	0.3	0.15	0.75
	195	0.8	0.15	0.25	0.3	0.3	0.2	0.7
	196	0.8	0.15	0.3	0.25	0.3	0.2	0.8
	197	0.8	0.2	0.25	0.3	0.3	0.15	0.85
	198	0.8	0.15	0.25	0.35	0.3	0.2	0.85
	199	0.8	0.15	0.25	0.3	0.3	0.15	0.9
	200	0.8	0.15	0.3	0.25	0.3	0.25	1.1
	201	0.8	0.15	0.25	0.3	0.3	0.25	1.2
	202	0.85	0.1	0.3	0.25	0.35	0.25	1.3
	203	0.8	0.15	0.3	0.3	0.35	0.35	1.3
	204	0.8	0.1	0.3	0.25	0.3	0.35	1.3
	205	0.85	0.1	0.25	0.25	0.3	0.35	1.15
	206	0.8	0.15	0.3	0.3	0.3	0.3	1.05
	207	0.85	0.1	0.3	0.25	0.3	0.3	0.9
	208	0.9	0.1	0.3	0.25	0.3	0.25	0.8
	209	0.9	0.1	0.3	0.25	0.3	0.25	0.75
	210	0.9	0.1	0.3	0.25	0.35	0.25	0.6
	211	0.9	0.1	0.35	0.25	0.35	0.15	0.65
	212	0.9	0.1	0.35	0.25	0.4	0.15	0.7
	213	0.9	0.1	0.35	0.25	0.4	0.15	0.75
	214	1	0.1	0.35	0.25	0.4	0.15	0.8
	215	1	0.15	0.35	0.25	0.4	0.15	0.9
	216	1.1	0.1	0.35	0.25	0.4	0.15	0.85
	217	1.05	0.1	0.35	0.25	0.4	0.15	0.9
	218	1	0.2	0.35	0.25	0.4	0.15	0.95
	219	0.9	0.1	0.35	0.25	0.4	0.15	0.95
	220	0.9	0.15	0.35	0.25	0.4	0.15	0.95
	221	0.75	0.15	0.4	0.25	0.45	0.15	0.9
	222	0.7	0.15	0.4	0.25	0.4	0.15	0.95
	223	0.7	0.1	0.4	0.3	0.45	0.15	0.9
	224	0.6	0.15	0.4	0.2	0.5	0.15	0.85
	225	0.55	0.1	0.45	0.25	0.5	0.15	0.85
	226	0.5	0.15	0.45	0.25	0.5	0.15	0.85
	227	0.5	0.1	0.45	0.25	0.5	0.15	0.85
	228	0.45	0.1	0.5	0.25	0.5	0.15	0.85
	229	0.45	0.15	0.5	0.25	0.55	0.15	0.85
	230	0.5	0.1	0.5	0.25	0.55	0.15	0.8
	231	0.45	0.1	0.5	0.3	0.6	0.15	0.8
	232	0.5	0.1	0.5	0.25	0.65	0.15	0.8
	233	0.55	0.1	0.55	0.25	0.7	0.15	0.85
	234	0.55	0.1	0.6	0.25	0.7	0.15	0.75
	235	0.6	0.1	0.65	0.25	0.8	0.15	0.8
	236	0.55	0.1	0.7	0.25	0.9	0.15	0.8
	237	0.55	0.1	0.7	0.25	1	0.15	0.75
	238	0.5	0.1	0.8	0.25	1.2	0.15	0.85
	239	0.45	0.1	0.85	0.25	1.4	0.15	0.9
	240	0.45	0.1	0.9	0.25	1.45	0.15	0.9
	241	0.5	0.1	0.95	0.25	1.45	0.15	1
	242	0.45	0.1	1.05	0.3	1.4	0.2	1.1
	243	0.4	0.1	1.2	0.3	1.35	0.15	1.1
	244	0.4	0.15	1.3	0.3	1.25	0.15	1.15
	245	0.4	0.1	1.45	0.3	1.15	0.15	1.1
	246	0.4	0.15	1.65	0.3	1.05	0.15	1.15
	247	0.4	0.15	1.85	0.3	0.95	0.2	1.15
	248	0.4	0.15	2	0.3	0.9	0.2	1.1
	249	0.4	0.1	2.15	0.25	0.75	0.25	1.15
	250	0.45	0.15	2.15	0.25	0.75	0.2	1.1
	251	0.45	0.2	2.1	0.25	0.65	0.25	1.1
	252	0.45	0.1	2	0.35	0.65	0.25	1.1
	253	0.5	0.1	1.85	0.3	0.5	0.25	1.1
	254	0.45	0.1	1.7	0.3	0.5	0.3	1.05
	255	0.45	0.15	1.5	0.3	0.5	0.35	1.05
	256	0.5	0.2	1.4	0.3	0.45	0.4	1.1
	257	0.45	0.1	1.25	0.25	0.4	0.45	1.05
	258	0.5	0.1	1.2	0.3	0.4	0.4	1.1
	259	0.5	0.1	1.1	0.3	0.35	0.4	1.05
	260	0.5	0.15	1.05	0.35	0.35	0.45	1.05
	261	0.5	0.2	0.95	0.45	0.35	0.4	1.05
	262	0.5	0.15	0.9	0.45	0.25	0.4	1.05
	263	0.5	0.1	0.85	0.5	0.25	0.35	1.05
	264	0.5	0.15	0.8	0.5	0.25	0.35	1.05
	265	0.5	0.15	0.7	0.5	0.2	0.35	1
	266	0.5	0.15	0.7	0.6	0.2	0.35	1
	267	0.5	0.15	0.7	0.6	0.2	0.35	1.05
	268	0.5	0.15	0.7	0.6	0.2	0.35	1.05
	269	0.5	0.15	0.65	0.6	0.2	0.35	1
	270	0.5	0.15	0.65	0.7	0.2	0.3	1.05
	271	0.5	0.2	0.6	0.7	0.2	0.3	1.05
	272	0.5	0.15	0.6	0.75	0.2	0.25	0.95
	273	0.55	0.15	0.55	0.85	0.2	0.25	0.95
	274	0.5	0.15	0.5	0.9	0.15	0.25	0.95
	275	0.5	0.15	0.55	0.9	0.2	0.25	0.95
	276	0.5	0.2	0.5	0.85	0.2	0.25	0.95
	277	0.5	0.2	0.5	0.8	0.15	0.25	0.95
	278	0.5	0.2	0.5	0.75	0.2	0.25	0.95
	279	0.5	0.2	0.5	0.65	0.2	0.35	0.95
	280	0.5	0.2	0.45	0.55	0.15	0.3	0.95
	281	0.55	0.2	0.5	0.5	0.15	0.25	1
	282	0.5	0.2	0.5	0.5	0.15	0.3	1
	283	0.5	0.25	0.5	0.4	0.15	0.25	1
	284	0.5	0.25	0.45	0.4	0.1	0.3	1
	285	0.55	0.25	0.45	0.4	0.1	0.25	1.1
	286	0.55	0.25	0.4	0.35	0.1	0.3	1.1
	287	0.5	0.3	0.4	0.3	0.1	0.25	1.2
	288	0.55	0.35	0.45	0.3	0.1	0.3	1.25
	289	0.55	0.4	0.4	0.25	0.15	0.25	1.25
	290	0.5	0.45	0.4	0.25	0.15	0.3	1.35
	291	0.55	0.5	0.4	0.2	0.1	0.3	1.25
	292	0.55	0.55	0.4	0.2	0.1	0.25	1.35
	293	0.6	0.65	0.4	0.2	0.15	0.25	1.35
	294	0.5	0.7	0.4	0.2	0.15	0.25	1.4
	295	0.6	0.7	0.4	0.2	0.1	0.3	1.35
	296	0.6	0.7	0.4	0.2	0.1	0.3	1.35
	297	0.55	0.7	0.4	0.2	0.15	0.3	1.35
	298	0.6	0.7	0.4	0.15	0.15	0.35	1.4
	299	0.6	0.65	0.4	0.15	0.1	0.35	1.45
	300	0.6	0.6	0.4	0.15	0.15	0.35	1.5
	301	0.6	0.6	0.4	0.15	0.15	0.35	1.4
	302	0.6	0.5	0.4	0.2	0.15	0.35	1.4
	303	0.6	0.5	0.4	0.15	0.15	0.35	1.4
	304	0.6	0.5	0.4	0.2	0.15	0.25	1.4
	305	0.6	0.5	0.4	0.15	0.15	0.35	1.4
	306	0.65	0.5	0.35	0.15	0.15	0.3	1.4
	307	0.6	0.45	0.4	0.2	0.15	0.3	1.4
	308	0.6	0.45	0.4	0.15	0.15	0.35	1.45
	309	0.65	0.4	0.4	0.2	0.2	0.3	1.35
	310	0.6	0.4	0.35	0.15	0.15	0.35	1.4
	311	0.65	0.4	0.35	0.2	0.15	0.25	1.35
	312	0.7	0.4	0.35	0.2	0.15	0.3	1.25
	313	0.6	0.4	0.35	0.2	0.2	0.3	1.25
	314	0.7	0.4	0.35	0.2	0.15	0.25	1.25
	315	0.6	0.4	0.35	0.2	0.15	0.3	1.25
	316	0.7	0.4	0.4	0.2	0.15	0.3	1.25
	317	0.65	0.4	0.35	0.2	0.2	0.25	1.25
	318	0.65	0.4	0.35	0.2	0.15	0.25	1.25
	319	0.65	0.4	0.35	0.2	0.15	0.35	1.25
	320	0.65	0.35	0.35	0.2	0.15	0.3	1.25
	321	0.65	0.35	0.35	0.2	0.15	0.25	1.3
	322	0.7	0.35	0.35	0.2	0.2	0.3	1.4
	323	0.65	0.35	0.35	0.2	0.2	0.25	1.5
	324	0.7	0.35	0.35	0.2	0.2	0.25	1.6
	325	0.6	0.4	0.4	0.2	0.15	0.3	1.55
	326	0.7	0.35	0.4	0.2	0.2	0.25	1.65
	327	0.65	0.35	0.35	0.2	0.15	0.3	1.65
	328	0.65	0.3	0.35	0.2	0.15	0.3	1.65
	329	0.7	0.3	0.35	0.2	0.15	0.25	1.65
	330	0.65	0.35	0.4	0.2	0.15	0.25	1.65
	331	0.65	0.3	0.35	0.2	0.2	0.25	1.65
	332	0.7	0.3	0.4	0.2	0.15	0.25	1.65
	333	0.7	0.3	0.35	0.25	0.15	0.25	1.65
	334	0.65	0.3	0.4	0.2	0.2	0.35	1.65
	335	0.65	0.3	0.35	0.2	0.15	0.3	1.6
	336	0.65	0.3	0.35	0.25	0.15	0.3	1.6
	337	0.7	0.35	0.35	0.2	0.15	0.35	1.65
	338	0.7	0.35	0.35	0.25	0.2	0.25	1.65
	339	0.7	0.3	0.35	0.25	0.15	0.25	1.65
	340	0.7	0.35	0.35	0.25	0.15	0.25	1.6
	341	0.7	0.3	0.35	0.25	0.2	0.35	1.65
	342	0.65	0.3	0.35	0.2	0.15	0.35	1.55
	343	0.7	0.3	0.35	0.25	0.2	0.35	1.6
	344	0.7	0.35	0.4	0.2	0.2	0.35	1.55
	345	0.65	0.35	0.35	0.25	0.15	0.35	1.55
	346	0.7	0.35	0.35	0.25	0.2	0.35	1.55
	347	0.65	0.35	0.4	0.2	0.15	0.35	1.55
	348	0.7	0.3	0.35	0.25	0.2	0.35	1.55
	349	0.7	0.3	0.4	0.25	0.2	0.35	1.55
	350	0.7	0.35	0.35	0.25	0.15	0.35	1.55
	351	0.7	0.35	0.35	0.25	0.15	0.35	1.6
	352	0.7	0.35	0.35	0.25	0.15	0.35	1.55
	353	0.7	0.4	0.35	0.25	0.15	0.35	1.55
	354	0.7	0.35	0.35	0.3	0.15	0.35	1.55
	355	0.7	0.3	0.35	0.25	0.15	0.35	1.55
	356	0.7	0.3	0.35	0.25	0.15	0.35	1.55
	357	0.7	0.35	0.35	0.25	0.15	0.35	1.6
	358	0.7	0.3	0.35	0.25	0.1	0.35	1.6
	359	0.7	0.35	0.35	0.25	0.1	0.35	1.45
	360	0.7	0.3	0.35	0.3	0.15	0.4	1.4
	361	0.7	0.3	0.35	0.3	0.15	0.4	1.35
	362	0.7	0.3	0.35	0.25	0.15	0.4	1.35
	363	0.7	0.35	0.4	0.25	0.2	0.35	1.3
	364	0.7	0.3	0.35	0.25	0.2	0.4	1.35
	365	0.7	0.4	0.35	0.25	0.25	0.4	1.25
	366	0.7	0.35	0.35	0.25	0.3	0.4	1.3
	367	0.7	0.35	0.35	0.25	0.4	0.45	1.3
	368	0.7	0.35	0.35	0.25	0.4	0.45	1.3
	369	0.7	0.4	0.35	0.25	0.5	0.45	1.3
	370	0.7	0.4	0.35	0.3	0.5	0.45	1.4
	371	0.7	0.35	0.35	0.25	0.5	0.45	1.55
	372	0.7	0.35	0.35	0.3	0.45	0.45	1.5
	373	0.7	0.35	0.4	0.3	0.5	0.45	1.5
	374	0.7	0.4	0.35	0.25	0.5	0.45	1.55
	375	0.7	0.35	0.35	0.25	0.45	0.4	1.6
	376	0.7	0.35	0.35	0.25	0.45	0.4	1.55
	377	0.7	0.4	0.35	0.3	0.45	0.4	1.55
	378	0.7	0.4	0.35	0.25	0.45	0.35	1.55
	379	0.7	0.4	0.35	0.3	0.45	0.35	1.55
	380	0.7	0.35	0.35	0.25	0.45	0.35	1.5
	381	0.7	0.35	0.35	0.25	0.4	0.35	1.45
	382	0.7	0.35	0.4	0.35	0.4	0.25	1.45
	383	0.7	0.4	0.4	0.3	0.4	0.3	1.45
	384	0.7	0.4	0.4	0.25	0.4	0.3	1.45
	385	0.7	0.4	0.4	0.3	0.4	0.25	1.45
	386	0.7	0.4	0.4	0.25	0.4	0.3	1.4
	387	0.7	0.4	0.35	0.3	0.4	0.3	1.35
	388	0.7	0.4	0.4	0.25	0.4	0.35	1.35
	389	0.7	0.4	0.4	0.25	0.4	0.3	1.4
	390	0.7	0.4	0.4	0.25	0.4	0.35	1.35
	391	0.7	0.4	0.45	0.25	0.4	0.3	1.3
	392	0.7	0.4	0.4	0.25	0.4	0.25	1.35
	393	0.7	0.4	0.4	0.35	0.4	0.35	1.3
	394	0.7	0.4	0.4	0.35	0.4	0.35	1.3
	395	0.7	0.4	0.4	0.25	0.4	0.35	1.3
	396	0.75	0.4	0.4	0.3	0.4	0.35	1.3
	397	0.75	0.4	0.4	0.25	0.4	0.35	1.35
	398	0.7	0.4	0.4	0.3	0.4	0.35	1.35
	399	0.75	0.4	0.4	0.25	0.4	0.35	1.35
	400	0.7	0.4	0.4	0.3	0.4	0.35	1.35
	401	0.7	0.4	0.4	0.25	0.4	0.35	1.35
	402	0.7	0.45	0.4	0.25	0.4	0.35	1.35
	403	0.7	0.4	0.4	0.25	0.4	0.35	1.35
	404	0.7	0.45	0.45	0.25	0.4	0.35	1.4
	405	0.75	0.4	0.4	0.25	0.45	0.35	1.45
	406	0.75	0.45	0.4	0.25	0.45	0.35	1.45
	407	0.75	0.45	0.45	0.25	0.4	0.35	1.5
	408	0.8	0.45	0.45	0.25	0.45	0.35	1.6
	409	0.75	0.4	0.45	0.25	0.45	0.35	1.55
	410	0.75	0.4	0.45	0.2	0.4	0.35	1.55
	411	0.75	0.45	0.45	0.2	0.4	0.35	1.65
	412	0.75	0.45	0.45	0.2	0.45	0.35	1.65
	413	0.8	0.4	0.45	0.2	0.4	0.4	1.65
	414	0.75	0.45	0.45	0.15	0.45	0.35	1.65
	415	0.75	0.5	0.45	0.25	0.5	0.4	1.65
	416	0.8	0.45	0.45	0.3	0.45	0.35	1.65
	417	0.75	0.45	0.5	0.35	0.45	0.4	1.65
	418	0.8	0.5	0.45	0.45	0.45	0.45	1.65
	419	0.75	0.45	0.5	0.45	0.5	0.4	1.65
	420	0.75	0.5	0.5	0.5	0.5	0.45	1.65
	421	0.8	0.5	0.5	0.5	0.45	0.4	1.7
	422	0.8	0.5	0.45	0.5	0.45	0.4	1.7
	423	0.8	0.5	0.5	0.55	0.5	0.4	1.7
	424	0.75	0.5	0.5	0.55	0.5	0.45	1.7
	425	0.8	0.5	0.5	0.55	0.5	0.45	1.65
	426	0.8	0.5	0.5	0.55	0.5	0.45	1.7
	427	0.8	0.5	0.5	0.55	0.5	0.45	1.65
	428	0.8	0.5	0.5	0.55	0.5	0.45	1.65
	429	0.8	0.5	0.5	0.6	0.5	0.45	1.6
	430	0.8	0.5	0.55	0.55	0.5	0.45	1.6
	431	0.85	0.5	0.5	0.55	0.5	0.45	1.6
	432	0.8	0.5	0.5	0.55	0.5	0.45	1.65
	433	0.75	0.5	0.5	0.6	0.5	0.45	1.55
	434	0.85	0.5	0.5	0.6	0.5	0.5	1.55
	435	0.8	0.5	0.55	0.6	0.55	0.45	1.5
	436	0.8	0.5	0.5	0.6	0.55	0.5	1.4
	437	0.75	0.5	0.5	0.6	0.5	0.45	1.3
	438	0.8	0.5	0.6	0.6	0.6	0.5	1.3
	439	0.8	0.55	0.55	0.6	0.5	0.5	1.25
	440	0.8	0.6	0.5	0.6	0.55	0.45	1.25
	441	0.75	0.5	0.55	0.65	0.55	0.5	1.15
	442	0.75	0.6	0.55	0.6	0.5	0.5	1.15
	443	0.75	0.55	0.6	0.6	0.5	0.5	1.2
	444	0.8	0.6	0.55	0.65	0.55	0.5	1.2
	445	0.8	0.6	0.55	0.65	0.55	0.55	1.2
	446	0.8	0.6	0.6	0.6	0.6	0.55	1.25
	447	0.8	0.6	0.55	0.65	0.6	0.55	1.2
	448	0.85	0.6	0.6	0.6	0.6	0.6	1.2
	449	0.8	0.6	0.65	0.7	0.6	0.6	1.3
	450	0.85	0.6	0.6	0.65	0.6	0.6	1.25
	451	0.85	0.65	0.6	0.65	0.6	0.6	1.3
	452	0.85	0.6	0.6	0.7	0.6	0.65	1.3
	453	0.85	0.7	0.6	0.65	0.65	0.6	1.35
	454	0.85	0.65	0.6	0.65	0.6	0.6	1.35
	455	0.95	0.65	0.65	0.65	0.65	0.65	1.4
	456	0.85	0.65	0.6	0.7	0.65	0.65	1.4
	457	0.9	0.65	0.65	0.7	0.65	0.6	1.35
	458	0.9	0.65	0.65	0.7	0.7	0.65	1.4
	459	0.9	0.7	0.65	0.7	0.7	0.6	1.35
	460	0.9	0.7	0.6	0.7	0.7	0.6	1.4
	461	0.9	0.7	0.6	0.7	0.7	0.6	1.4
	462	0.9	0.7	0.65	0.7	0.7	0.6	1.35
	463	0.9	0.7	0.65	0.7	0.7	0.65	1.4
	464	0.9	0.7	0.65	0.7	0.7	0.6	1.4
	465	0.95	0.7	0.65	0.7	0.7	0.65	1.4
	466	0.9	0.7	0.65	0.7	0.7	0.6	1.45
	467	0.9	0.7	0.65	0.7	0.75	0.6	1.45
	468	0.9	0.7	0.7	0.7	0.7	0.65	1.45
	469	0.9	0.7	0.7	0.7	0.75	0.65	1.4
	470	0.9	0.7	0.7	0.7	0.75	0.65	1.4
	471	0.9	0.75	0.7	0.7	0.75	0.6	1.45
	472	0.9	0.7	0.7	0.75	0.75	0.65	1.45
	473	0.9	0.75	0.7	0.7	0.85	0.65	1.45
	474	0.9	0.75	0.7	0.7	0.85	0.65	1.45
	475	0.9	0.75	0.7	0.75	0.85	0.65	1.45
	476	0.9	0.7	0.7	0.75	0.9	0.65	1.45
	477	0.9	0.7	0.7	0.75	0.9	0.65	1.45
	478	0.9	0.75	0.7	0.75	0.85	0.65	1.45
	479	0.9	0.7	0.7	0.75	0.9	0.65	1.45
	480	0.85	0.75	0.7	0.75	0.85	0.65	1.5
	481	0.8	0.75	0.7	0.75	0.85	0.65	1.5
	482	0.8	0.75	0.7	0.8	0.85	0.7	1.5
	483	0.85	0.7	0.7	0.7	0.8	0.7	1.5
	484	0.8	0.7	0.7	0.7	0.8	0.65	1.5
	485	0.8	0.75	0.7	0.7	0.75	0.65	1.5
	486	0.8	0.75	0.7	0.75	0.75	0.7	1.55
	487	0.8	0.75	0.7	0.75	0.75	0.65	1.5
	488	0.8	0.7	0.7	0.75	0.7	0.65	1.55
	489	0.8	0.7	0.75	0.75	0.75	0.65	1.55
	490	0.75	0.75	0.75	0.75	0.7	0.65	1.55
	491	0.75	0.7	0.8	0.75	0.7	0.65	1.6
	492	0.7	0.75	0.75	0.7	0.7	0.65	1.6
	493	0.7	0.7	0.7	0.7	0.7	0.65	1.65
	494	0.7	0.7	0.7	0.7	0.7	0.7	1.65
	495	0.7	0.7	0.7	0.75	0.65	0.65	1.6
	496	0.7	0.7	0.75	0.7	0.7	0.65	1.65
	497	0.7	0.7	0.7	0.7	0.65	0.65	1.65
	498	0.7	0.7	0.7	0.7	0.65	0.65	1.7
	499	0.65	0.7	0.7	0.7	0.65	0.65	1.7
	500	0.6	0.7	0.7	0.7	0.7	0.65	1.7
	501	0.6	0.65	0.7	0.7	0.65	0.65	1.7
	502	0.6	0.65	0.7	0.7	0.65	0.65	1.7
	503	0.6	0.65	0.75	0.65	0.65	0.65	1.7
	504	0.6	0.65	0.75	0.7	0.65	0.65	1.7
	505	0.6	0.65	0.8	0.7	0.6	0.6	1.7
	506	0.5	0.65	0.85	0.7	0.6	0.65	1.7
	507	0.5	0.65	0.85	0.65	0.6	0.6	1.7
	508	0.5	0.65	0.9	0.65	0.6	0.6	1.7
	509	0.5	0.65	0.95	0.65	0.6	0.6	11.5
	510	0.5	0.65	1	0.65	0.6	0.6	12.75
	511	0.5	0.6	1.05	0.65	0.6	0.6	12.95
	512	0.5	0.65	1.05	0.65	0.6	0.6	13
	513	0.5	0.6	1.1	0.6	0.6	0.6	12.95
	514	0.5	0.6	1.1	0.65	0.6	0.6	13.3
	515	0.45	0.6	1.1	0.6	0.6	0.55	13.95
	516	0.45	0.6	1.1	0.6	0.6	0.6	12.9
	517	0.45	0.6	1.1	0.55	0.55	0.55	14.15
	518	0.4	0.6	1	0.6	0.55	0.55	14.05
	519	0.4	0.6	1.05	0.55	0.5	0.55	21.25
	520	0.4	0.6	1	0.55	0.55	0.55	15.05
	521	0.4	0.6	0.95	0.55	0.55	0.55	14.4
	522	0.4	0.55	0.9	0.6	0.5	0.55	20.35
	523	0.4	0.55	0.9	0.55	0.5	0.55	20
	524	0.4	0.55	0.9	0.55	0.55	0.55	21.35
	525	0.4	0.55	0.9	0.55	0.5	0.55	26.65
	526	0.4	0.55	0.8	0.55	0.5	0.55	13.7
	527	0.4	0.55	0.8	0.55	0.5	0.55	16.65
	528	0.35	0.55	0.8	0.55	0.5	0.5	20.7
	529	0.3	0.5	0.75	0.55	0.5	0.55	16.7
	530	0.3	0.55	0.75	0.55	0.5	0.5	15.65
	531	0.3	0.5	0.7	0.5	0.5	0.55	14.45
	532	0.3	0.5	0.7	0.5	0.5	0.5	16.9
	533	0.3	0.5	0.7	0.5	0.5	0.5	13.75
	534	0.3	0.5	0.7	0.5	0.5	0.5	14.05
	535	0.3	0.5	0.7	0.5	0.5	0.5	14.55
	536	0.25	0.5	0.7	0.5	0.5	0.5	14.8
	537	0.25	0.5	0.7	0.5	0.5	0.45	15.65
	538	0.2	0.5	0.7	0.5	0.5	0.5	14.6
	539	0.2	0.5	0.65	0.5	0.5	0.5	16.6
	540	0.2	0.5	0.65	0.5	0.5	0.5	18.4
	541	0.2	0.5	0.6	0.5	0.5	0.5	11.3
	542	0.2	0.5	0.6	0.45	0.5	0.5	10.35
	543	0.2	0.45	0.6	0.45	0.5	0.45	12.35
	544	0.2	0.5	0.6	0.5	0.5	0.5	11.65
	545	0.2	0.45	0.6	0.45	0.5	0.5	12.65
	546	0.2	0.4	0.6	0.45	0.45	0.5	10.85
	547	0.2	0.45	0.55	0.45	0.5	0.5	11.8
	548	0.2	0.4	0.55	0.45	0.5	0.45	11.55
	549	0.2	0.4	0.55	0.45	0.5	0.45	12.45
	550	0.2	0.4	0.5	0.4	0.5	0.45	12.85
	551	0.2	0.4	0.55	0.45	0.45	0.4	12.6
	552	0.2	0.4	0.55	0.4	0.45	0.45	15.1
	553	0.2	0.4	0.5	0.45	0.45	0.45	16.1
	554	0.2	0.4	0.5	0.45	0.5	0.45	20.75
	555	0.2	0.45	0.5	0.4	0.5	0.45	20.15
	556	0.2	0.4	0.5	0.4	0.5	0.45	25.45
	557	0.2	0.4	0.5	0.4	0.5	0.45	16.35
	558	0.2	0.4	0.5	0.45	0.5	0.45	14.75
	559	0.2	0.4	0.5	0.45	0.45	0.45	17.95
	560	0.2	0.4	0.5	0.45	0.45	0.45	20.85
	561	0.2	0.35	0.5	0.4	0.45	0.45	16.85
	562	0.2	0.35	0.5	0.4	0.45	0.45	15.9
	563	0.1	0.35	0.5	0.4	0.4	0.45	14.35
	564	0.15	0.35	0.5	0.4	0.4	0.45	18.9
	565	0.15	0.35	0.5	0.4	0.4	0.45	15.8
	566	0.2	0.35	0.5	0.4	0.4	0.45	13.85
	567	0.2	0.35	0.5	0.4	0.4	0.45	15.15
	568	0.15	0.3	0.45	0.35	0.4	0.45	15.4
	569	0.15	0.35	0.5	0.35	0.4	0.4	16.95
	570	0.2	0.4	0.45	0.4	0.35	0.45	9
	571	0.2	0.35	0.45	0.4	0.4	0.4	13.55
	572	0.2	0.4	0.45	0.35	0.4	0.4	13.15
	573	0.2	0.4	0.4	0.4	0.35	0.4	10.5
	574	0.2	0.45	0.45	0.4	0.4	0.4	11.1
	575	0.2	0.5	0.4	0.4	0.35	0.4	9.8
	576	0.2	0.55	0.4	0.4	0.35	0.4	14.95
	577	0.2	0.65	0.4	0.45	0.35	0.4	15.55
	578	0.2	0.75	0.4	0.5	0.35	0.4	19.45
	579	0.2	0.8	0.4	0.5	0.35	0.4	30.35
	580	0.2	0.8	0.4	0.55	0.35	0.4	21.85
	581	0.2	0.8	0.4	0.5	0.35	0.4	30.4
	582	0.2	0.8	0.4	0.55	0.35	0.4	21.25
	583	0.2	0.8	0.4	0.5	0.3	0.4	21.75
	584	0.2	0.8	0.4	0.55	0.35	0.4	21.4
	585	0.2	0.8	0.4	0.5	0.35	0.35	17.2
	586	0.2	0.8	0.4	0.5	0.35	0.4	14.45
	587	0.25	0.8	0.4	0.5	0.3	0.4	19.7
	588	0.2	0.8	0.4	0.5	0.3	0.4	15.25
	589	0.25	0.75	0.4	0.5	0.3	0.4	11.65
	590	0.2	0.75	0.4	0.5	0.3	0.35	13.65
	591	0.2	0.75	0.4	0.5	0.3	0.35	13.45
	592	0.25	0.75	0.4	0.5	0.3	0.35	13.75
	593	0.25	0.75	0.4	0.5	0.3	0.35	12.65
	594	0.25	0.7	0.4	0.45	0.35	0.35	13.9
	595	0.25	0.7	0.4	0.45	0.35	0.35	12.6
	596	0.25	0.65	0.4	0.4	0.35	0.35	13.75
	597	0.25	0.65	0.4	0.45	0.3	0.35	16.5
	598	0.2	0.65	0.4	0.4	0.3	0.35	16
	599	0.2	0.65	0.4	0.4	0.3	0.35	15.55
	600	0.25	0.6	0.4	0.45	0.3	0.35	16.75
	601	0.3	0.6	0.4	0.4	0.25	0.35	18.1
	602	0.3	0.65	0.4	0.4	0.3	0.35	17
	603	0.25	0.6	0.4	0.4	0.3	0.3	16.65
	604	0.3	0.6	0.4	0.4	0.25	0.35	17.35
	605	0.25	0.55	0.4	0.4	0.25	0.4	17.9
	606	0.25	0.55	0.35	0.4	0.25	0.4	16.75
	607	0.3	0.55	0.4	0.4	0.3	0.35	16
	608	0.25	0.6	0.35	0.4	0.25	0.4	13.75
	609	0.25	0.55	0.4	0.4	0.25	0.4	10.6
	610	0.3	0.5	0.35	0.4	0.3	0.4	10.3
	611	0.3	0.5	0.35	0.4	0.3	0.4	9.4
	612	0.25	0.5	0.4	0.4	0.25	0.4	13.95
	613	0.25	0.5	0.4	0.4	0.25	0.4	9.95
	614	0.3	0.5	0.35	0.4	0.25	0.4	12.9
	615	0.25	0.5	0.35	0.35	0.3	0.4	12.65
	616	0.3	0.5	0.35	0.4	0.25	0.4	11.1
	617	0.3	0.5	0.35	0.4	0.25	0.4	12.1
	618	0.3	0.45	0.35	0.4	0.25	0.4	11.4
	619	0.3	0.5	0.35	0.35	0.25	0.4	11.05
	620	0.3	0.45	0.35	0.35	0.25	0.4	10.3
	621	0.3	0.45	0.4	0.4	0.2	0.4	10.65
	622	0.3	0.45	0.3	0.4	0.25	0.4	9.45
	623	0.35	0.45	0.35	0.4	0.25	0.4	11.95
	624	0.3	0.45	0.35	0.35	0.25	0.35	12.5
	625	0.3	0.45	0.35	0.4	0.25	0.4	11.45
	626	0.3	0.45	0.35	0.4	0.25	0.4	12.85
	627	0.35	0.45	0.35	0.4	0.3	0.35	12.15
	628	0.35	0.45	0.35	0.4	0.3	0.35	11.95
	629	0.35	0.45	0.4	0.35	0.25	0.4	12.15
	630	0.35	0.4	0.35	0.35	0.2	0.4	13.1
	631	0.4	0.4	0.35	0.3	0.25	0.4	12.9
	632	0.4	0.45	0.3	0.35	0.3	0.4	13.85
	633	0.35	0.4	0.3	0.35	0.25	0.35	13.6
	634	0.35	0.4	0.3	0.35	0.25	0.35	13.65
	635	0.35	0.45	0.3	0.4	0.25	0.35	13.8
	636	0.4	0.45	0.35	0.35	0.25	0.35	18.65
	637	0.4	0.45	0.35	0.35	0.25	0.35	15.4
	638	0.4	0.4	0.3	0.4	0.25	0.35	11.75
	639	0.4	0.4	0.35	0.3	0.25	0.35	17.35
	640	0.4	0.4	0.3	0.3	0.25	0.35	19.25
	641	0.4	0.4	0.35	0.35	0.2	0.35	18.6
	642	0.4	0.4	0.3	0.4	0.25	0.35	17.05
	643	0.4	0.4	0.35	0.35	0.25	0.35	17.85
	644	0.4	0.4	0.3	0.35	0.25	0.35	19.6
	645	0.4	0.4	0.35	0.35	0.25	0.35	26.7
	646	0.4	0.4	0.35	0.35	0.25	0.35	34
	647	0.4	0.4	0.3	0.35	0.25	0.35	23.6
	648	0.4	0.4	0.35	0.35	0.25	0.35	23.5
	649	0.4	0.4	0.3	0.35	0.3	0.35	26.55
	650	0.4	0.4	0.3	0.35	0.3	0.35	34.55
	651	0.45	0.4	0.35	0.35	0.25	0.35	21.5
	652	0.45	0.4	0.3	0.35	0.25	0.35	20.55
	653	0.4	0.4	0.4	0.35	0.25	0.35	21.5
	654	0.4	0.4	0.3	0.35	0.3	0.35	23.2
	655	0.45	0.4	0.35	0.35	0.3	0.35	22.45
	656	0.4	0.4	0.3	0.4	0.3	0.35	25.05
	657	0.45	0.4	0.35	0.35	0.3	0.35	31
	658	0.45	0.4	0.3	0.4	0.3	0.35	31.2
	659	0.45	0.4	0.35	0.35	0.3	0.35	22
	660	0.45	0.4	0.35	0.35	0.35	0.35	10.85
	661	0.5	0.4	0.4	0.4	0.35	0.35	14.9
	662	0.5	0.4	0.35	0.4	0.4	0.35	14.75
	663	0.5	0.4	0.35	0.35	0.35	0.35	11.75
	664	0.5	0.4	0.35	0.4	0.4	0.35	12.35
	665	0.5	0.4	0.4	0.4	0.4	0.35	10.1
	666	0.5	0.4	0.35	0.4	0.4	0.35	11.2
	667	0.5	0.45	0.35	0.4	0.4	0.3	13.55
	668	0.5	0.4	0.4	0.4	0.45	0.35	9
	669	0.5	0.4	0.35	0.4	0.45	0.35	11.15
	670	0.5	0.4	0.35	0.4	0.5	0.35	8.6
	671	0.55	0.4	0.35	0.4	0.45	0.35	9.85
	672	0.6	0.4	0.35	0.4	0.45	0.35	10.7
	673	0.6	0.4	0.35	0.4	0.45	0.35	12.8
	674	0.55	0.4	0.35	0.4	0.5	0.35	23.6
	675	0.6	0.4	0.35	0.4	0.5	0.35	14.45
	676	0.55	0.4	0.35	0.4	0.5	0.35	17.45
	677	0.55	0.4	0.3	0.4	0.5	0.35	19.35
	678	0.6	0.4	0.35	0.4	0.45	0.35	14.85
	679	0.6	0.35	0.3	0.4	0.4	0.35	36.35
	680	0.6	0.4	0.3	0.4	0.4	0.35	24.4
	681	0.6	0.35	0.3	0.4	0.4	0.35	23
	682	0.6	0.35	0.35	0.4	0.4	0.35	21.6
	683	0.6	0.35	0.3	0.4	0.4	0.35	24.1
	684	0.6	0.35	0.3	0.4	0.4	0.3	21.05
	685	0.7	0.35	0.3	0.4	0.4	0.35	20.1
	686	0.6	0.35	0.3	0.4	0.4	0.3	30.05
	687	0.6	0.35	0.25	0.4	0.4	0.35	23
	688	0.65	0.35	0.3	0.4	0.4	0.3	24.35
	689	0.65	0.4	0.3	0.4	0.4	0.3	29.15
	690	0.7	0.4	0.3	0.4	0.35	0.3	32.8
	691	0.65	0.35	0.3	0.4	0.4	0.35	34.2
	692	0.7	0.4	0.3	0.4	0.4	0.3	38.85
	693	0.7	0.35	0.3	0.4	0.4	0.3	33.55
	694	0.7	0.35	0.3	0.4	0.4	0.35	31.4
	695	0.7	0.35	0.3	0.4	0.4	0.35	30.1
	696	0.7	0.35	0.3	0.4	0.4	0.35	41.45
	697	0.7	0.4	0.3	0.4	0.4	0.3	42
	698	0.7	0.35	0.25	0.4	0.4	0.35	26.45
	699	0.7	0.35	0.3	0.45	0.4	0.35	32.5
	700	0.7	0.4	0.25	0.4	0.4	0.35	30.05
	701	0.7	0.35	0.3	0.4	0.4	0.35	35.05
	702	0.75	0.35	0.25	0.4	0.4	0.35	26.3
	703	0.7	0.4	0.3	0.4	0.4	0.35	13.8
	704	0.8	0.35	0.3	0.4	0.4	0.35	20.35
	705	0.7	0.4	0.3	0.4	0.4	0.2	19.7
	706	0.75	0.4	0.3	0.45	0.4	0.25	28.3
	707	0.75	0.4	0.25	0.4	0.4	0.3	21.35
	708	0.8	0.4	0.25	0.4	0.4	0.3	22.1
	709	0.85	0.4	0.25	0.4	0.4	0.3	41
	710	0.8	0.4	0.25	0.4	0.4	0.35	25.75
	711	0.8	0.4	0.3	0.4	0.4	0.35	25.7
	712	0.8	0.4	0.3	0.45	0.4	0.4	31.2
	713	0.85	0.35	0.25	0.45	0.4	0.4	29.1
	714	0.85	0.35	0.25	0.4	0.4	0.4	25.8
	715	0.8	0.35	0.25	0.4	0.4	0.4	30
	716	0.8	0.4	0.25	0.4	0.4	0.4	28.25
	717	0.85	0.35	0.25	0.4	0.4	0.4	28.9
	718	0.8	0.35	0.25	0.4	0.4	0.4	28.95
	719	0.8	0.35	0.25	0.4	0.4	0.4	27.85
	720	0.85	0.35	0.25	0.4	0.4	0.4	19.05
	721	0.85	0.35	0.25	0.4	0.4	0.4	32.6
	722	0.8	0.35	0.2	0.35	0.4	0.4	33.7
	723	0.85	0.35	0.25	0.35	0.4	0.35	35.65
	724	0.8	0.35	0.25	0.35	0.35	0.35	21.55
	725	0.8	0.3	0.25	0.3	0.4	0.4	25.6
	726	0.8	0.3	0.2	0.25	0.4	0.4	24.5
	727	0.85	0.3	0.2	0.3	0.35	0.4	24.9
	728	0.8	0.3	0.2	0.25	0.35	0.35	21.55
	729	0.8	0.3	0.25	0.25	0.3	0.4	18.3
	730	0.8	0.25	0.2	0.25	0.35	0.4	13.75
	731	0.8	0.25	0.2	0.2	0.4	0.4	13.7
	732	0.8	0.25	0.2	0.2	0.3	0.4	13.2
	733	0.8	0.2	0.2	0.2	0.3	0.4	13.6
	734	0.75	0.2	0.2	0.2	0.3	0.4	11.25
	735	0.7	0.25	0.2	0.2	0.3	0.4	11.65
	736	0.7	0.2	0.15	0.2	0.3	0.45	10.1
	737	0.75	0.2	0.15	0.2	0.25	0.45	11.95
	738	0.7	0.2	0.15	0.15	0.3	0.4	8.4
	739	0.7	0.2	0.15	0.15	0.3	0.4	10.3
	740	0.7	0.2	0.15	0.2	0.3	0.45	9.85
	741	0.7	0.2	0.15	0.15	0.25	0.4	8.4
	742	0.7	0.2	0.15	0.2	0.2	0.4	9.8
	743	0.7	0.2	0.15	0.15	0.25	0.4	9.7
	744	0.7	0.2	0.1	0.15	0.2	0.4	10.05
	745	0.7	0.2	0.15	0.15	0.25	0.4	8.85
	746	0.7	0.2	0.1	0.15	0.2	0.45	12.1
	747	0.65	0.2	0.1	0.15	0.2	0.4	9.3
	748	0.7	0.2	0.1	0.1	0.2	0.45	7.5
	749	0.7	0.2	0.1	0.15	0.25	0.4	8.15
	750	0.65	0.15	0.1	0.15	0.25	0.45	9.25
	751	0.7	0.15	0.15	0.15	0.2	0.45	6.35
	752	0.6	0.15	0.1	0.15	0.2	0.45	6.05
	753	0.7	0.15	0.15	0.15	0.2	0.45	6.95
	754	0.7	0.15	0.1	0.15	0.2	0.5	5
	755	0.65	0.2	0.15	0.15	0.2	0.45	5.25
	756	0.6	0.2	0.15	0.15	0.25	0.5	7.3
	757	0.65	0.2	0.15	0.2	0.2	0.5	8.25
	758	0.7	0.15	0.2	0.2	0.2	0.5	7.1
	759	0.6	0.2	0.2	0.2	0.25	0.5	8.2
	760	0.6	0.2	0.2	0.2	0.25	0.5	16.7
	761	0.6	0.2	0.2	0.2	0.25	0.55	17.7
	762	0.65	0.2	0.2	0.2	0.25	0.55	14.65
	763	0.65	0.2	0.2	0.2	0.25	0.55	13.35
	764	0.65	0.2	0.2	0.2	0.3	0.55	12.95
	765	0.65	0.2	0.2	0.2	0.3	0.55	9.95
	766	0.7	0.2	0.2	0.2	0.25	0.55	12.35
	767	0.7	0.2	0.2	0.2	0.3	0.55	9.5
	768	0.65	0.2	0.2	0.25	0.3	0.55	9.9
	769	0.7	0.2	0.2	0.25	0.3	0.55	9.85
	770	0.65	0.2	0.25	0.3	0.35	0.6	8.7
	771	0.7	0.2	0.2	0.3	0.3	0.6	9.85
	772	0.65	0.25	0.25	0.3	0.3	0.65	8.65
	773	0.7	0.25	0.25	0.35	0.35	0.65	9.65
	774	0.7	0.3	0.25	0.35	0.35	0.65	9.45
	775	0.7	0.3	0.3	0.35	0.35	0.7	13
	776	0.7	0.3	0.3	0.4	0.35	0.75	11.45
	777	0.7	0.3	0.3	0.4	0.4	0.75	10.7
	778	0.7	0.3	0.3	0.4	0.4	0.7	9.9
	779	0.7	0.35	0.35	0.4	0.4	0.75	16
	780	0.7	0.4	0.3	0.45	0.4	0.8	23.25
	781	0.7	0.4	0.3	0.5	0.4	0.75	7.3
	782	0.7	0.4	0.35	0.5	0.4	0.8	10.6
	783	0.7	0.4	0.4	0.5	0.45	0.8	19.65
	784	0.7	0.4	0.4	0.5	0.5	0.85	4.8
	785	0.7	0.4	0.4	0.5	0.45	0.85	4
	786	0.75	0.4	0.4	0.55	0.45	0.85	3.45
	787	0.7	0.45	0.4	0.55	0.5	0.9	3.65
	788	0.7	0.45	0.4	0.5	0.5	0.9	3.5
	789	0.8	0.5	0.45	0.55	0.5	0.95	7.35
	790	0.8	0.5	0.5	0.5	0.5	0.95	4.7
	791	0.8	0.5	0.5	0.55	0.55	1	11.2
	792	0.8	0.55	0.5	0.6	0.5	1.05	6.65
	793	0.9	0.5	0.5	0.55	0.6	1.05	46.55
	794	0.9	0.6	0.5	0.6	0.6	1.05	7.1
	795	0.9	0.6	0.6	0.6	0.6	1.05	5.8
	796	0.9	0.65	0.6	0.6	0.6	1.15	5.55
	797	0.9	0.65	0.65	0.6	0.65	1.2	4.2
	798	1	0.7	0.65	0.6	0.7	1.25	4.6
	799	0.9	0.7	0.7	0.65	0.7	1.3	5.7
	800	1	0.7	0.7	0.65	0.7	1.3	6.55
	801	1.05	0.7	0.7	0.65	0.75	1.35	10.45
	802	1.05	0.7	0.7	0.7	0.75	1.35	14.8
	803	1.1	0.8	0.75	0.7	0.8	1.4	4.6
	804	1.1	0.8	0.8	0.7	0.8	1.4	13
	805	1.1	0.85	0.8	0.75	0.8	1.45	12.6
	806	1.15	0.9	0.8	0.75	0.85	1.45	10.4
	807	1.2	0.9	0.85	0.75	0.9	1.45	20.85
	808	1.25	0.9	0.9	0.8	0.9	1.5	23.45
	809	1.2	0.9	0.9	0.8	0.9	1.5	21.55
	810	1.25	0.95	0.9	0.85	0.9	1.5	23.8
	811	1.35	0.95	0.9	0.85	0.95	1.6	34.9
	812	1.35	1	0.95	0.85	0.95	1.6	9.15
	813	1.4	1.05	0.95	0.9	1	1.6	8.55
	814	1.4	1.05	1	0.9	1	1.6	12.4
	815	1.4	1.1	1	0.9	1.05	1.65	13.6
	816	1.45	1.05	1.05	0.95	1.05	1.7	15.3
	817	1.5	1.1	1	0.9	1.05	1.65	22.8
	818	1.5	1.15	1.1	1	1.05	1.7	14.05
	819	1.55	1.15	1.1	0.95	1.1	1.6	21
	820	1.6	1.15	1.1	1	1.1	1.7	11.45
	821	1.6	1.2	1.1	1.05	1.1	1.7	13.55
	822	1.6	1.2	1.1	1.05	1.1	1.55	20.9
	823	1.65	1.2	1.1	1.1	1.1	1.55	23
	824	1.7	1.25	1.1	1.1	1.15	1.55	16.6
	825	1.75	1.3	1.2	1.1	1.15	1.5	16.15
	826	1.75	1.3	1.2	1.1	1.15	1.5	25.9
	827	1.75	1.3	1.2	1.1	1.15	1.45	25.8
	828	1.8	1.35	1.2	1.15	1.2	1.5	29.85
	829	1.8	1.35	1.2	1.15	1.2	1.5	15.45
	830	1.85	1.35	1.2	1.15	1.2	1.5	18.35
	831	1.85	1.4	1.25	1.2	1.2	1.35	15.5
	832	1.9	1.45	1.2	1.2	1.2	1.15	9.55
	833	1.95	1.45	1.3	1.25	1.3	1.1	9.75
	834	1.95	1.45	1.3	1.2	1.25	1.15	9.85
	835	2	1.55	1.3	1.2	1.25	1.1	15
	836	2	1.5	1.35	1.25	1.3	1.15	9.85
	837	2.05	1.55	1.4	1.3	1.35	1.15	10.4
	838	2.05	1.6	1.4	1.35	1.35	1.2	15.95
	839	2.05	1.6	1.4	1.35	1.35	1.2	18.15
	840	2.1	1.65	1.5	1.4	1.35	1.2	25.35
	841	2.2	1.65	1.5	1.4	1.35	1.2	25.6
	842	2.15	1.75	1.5	1.4	1.4	1.25	26.05
	843	2.15	1.8	1.6	1.4	1.4	1.3	10.5
	844	2.2	1.8	1.6	1.45	1.4	1.3	15.5
	845	2.2	1.85	1.65	1.45	1.45	1.3	6.3
	846	2.25	1.9	1.7	1.5	1.4	1.3	6.7
	847	2.3	1.95	1.8	1.5	1.5	1.3	7.25
	848	2.25	1.95	1.8	1.55	1.45	1.4	12.65
	849	2.3	1.95	1.9	1.6	1.45	1.35	15.7
	850	2.4	1.95	2	1.6	1.45	1.4	15.35
	851	2.4	2	2.05	1.6	1.55	1.4	13.05
	852	2.4	1.95	2.2	1.6	1.55	1.4	9
	853	2.4	1.95	2.3	1.6	1.55	1.45	8.55
	854	2.4	1.95	2.35	1.65	1.55	1.45	30.95
	855	2.45	2.05	2.5	1.7	1.55	1.5	38.45
	856	2.5	2.1	2.6	1.7	1.55	1.5	32.7
	857	2.5	2.15	2.75	1.7	1.55	1.5	10.65
	858	2.5	2.2	2.8	1.75	1.6	1.5	18.45
	859	2.5	2.15	2.85	1.7	1.6	1.5	19.1
	860	2.55	2.2	2.9	1.75	1.6	1.55	23.2
	861	2.55	2.25	2.95	1.75	1.6	1.55	38.05
	862	2.6	2.25	2.95	1.75	1.6	1.55	44.35
	863	2.6	2.25	2.95	1.75	1.6	1.55	22.35
	864	2.55	2.25	2.95	1.75	1.6	1.55	35.15
	865	2.6	2.25	2.95	1.75	1.6	1.55	46.15
	866	2.55	2.3	2.9	1.8	1.6	1.65	30.25
	867	2.6	2.25	2.85	1.9	1.6	1.6	31.2
	868	2.55	2.3	2.8	1.9	1.6	1.55	32.75
	869	2.55	2.3	2.8	1.95	1.6	1.6	10.55
	870	2.6	2.25	2.7	1.95	1.6	1.6	5.8
	871	2.6	2.3	2.65	1.9	1.6	1.55	5.35
	872	2.55	2.3	2.6	1.9	1.6	1.55	39.15
	873	2.6	2.25	2.55	1.9	1.6	1.6	18.6
	874	2.55	2.3	2.55	1.85	1.6	1.55	8.5
	875	2.55	2.25	2.45	1.9	1.6	1.55	9.7
	876	2.5	2.15	2.4	1.8	1.6	1.55	10.4
	877	2.5	2.15	2.35	1.8	1.55	1.55	9.25
	878	2.45	2.15	2.3	1.75	1.55	1.55	34.15
	879	2.45	2.15	2.25	1.8	1.55	1.55	12.9
	880	2.45	2.15	2.25	1.7	1.5	1.55	32.65
	881	2.4	2.15	2.15	1.7	1.5	1.55	15.85
	882	2.4	2.05	2.1	1.7	1.5	1.5	29.2
	883	2.4	2.05	2.1	1.7	1.45	1.55	14.45
	884	2.35	2.05	2.05	1.7	1.5	1.5	21.8
	885	2.35	2.05	2	1.65	1.4	1.5	14.35
	886	2.35	2.05	2	1.65	1.4	1.5	20.05
	887	2.3	2.05	1.95	1.65	1.4	1.45	16.1
	888	2.25	1.95	1.95	1.6	1.4	1.45	18.45
	889	2.25	1.95	1.85	1.6	1.35	1.45	20.2
	890	2.25	1.95	1.8	1.6	1.35	1.45	17.2
	891	2.25	1.9	1.8	1.55	1.25	1.45	13.05
	892	2.25	1.9	1.8	1.6	1.25	1.45	16.7
	893	2.15	1.9	1.8	1.55	1.2	1.4	20.45
	894	2.15	1.85	1.7	1.5	1.2	1.4	18.35
	895	2.15	1.85	1.7	1.55	1.1	1.4	25.3
	896	2.15	1.85	1.65	1.55	1.1	1.35	15.1
	897	2.1	1.8	1.65	1.5	1.1	1.35	20.9
	898	2.05	1.75	1.6	1.45	1.1	1.35	15.8
	899	2.1	1.75	1.6	1.45	1.1	1.35	14.45
	900	2.05	1.7	1.6	1.45	1	1.35	13.6
	901	2.05	1.75	1.55	1.45	1	1.35	11.9
	902	2.05	1.75	1.5	1.4	1	1.3	18.75
	903	2	1.7	1.55	1.4	1	1.3	14.25
	904	2	1.65	1.55	1.4	1	1.3	12.85
	905	2	1.65	1.5	1.4	1	1.25	12.25
	906	2	1.65	1.5	1.4	1	1.3	16.85
	907	1.95	1.65	1.4	1.4	1.05	1.25	13.6
	908	1.95	1.65	1.4	1.4	1	1.25	23.6
	909	1.95	1.55	1.4	1.35	1.05	1.25	25.05
	910	1.9	1.6	1.4	1.35	1	1.25	22.55
	911	1.9	1.55	1.4	1.3	1	1.25	13.75
	912	1.85	1.6	1.4	1.3	1.1	1.25	12.4
	913	1.85	1.55	1.35	1.3	1.1	1.2	19.2
	914	1.85	1.55	1.3	1.3	1.1	1.25	13.35
	915	1.8	1.55	1.3	1.3	1.05	1.25	13.85
	916	1.8	1.55	1.35	1.25	1.05	1.25	20.15
	917	1.85	1.55	1.3	1.3	1.05	1.2	13
	918	1.8	1.55	1.3	1.3	1.1	1.2	17.8
	919	1.8	1.45	1.3	1.25	1.1	1.15	14.6
	920	1.8	1.5	1.3	1.2	1.1	1.15	17.25
	921	1.8	1.45	1.3	1.2	1.1	1.15	19.9
	922	1.75	1.45	1.25	1.25	1.1	1.2	15.4
	923	1.75	1.45	1.2	1.2	1.1	1.15	13.65
	924	1.75	1.45	1.25	1.2	1.1	1.15	13.05
	925	1.75	1.5	1.2	1.2	1.1	1.15	10.75
	926	1.7	1.45	1.25	1.2	1.1	1.15	10.5
	927	1.7	1.45	1.25	1.2	1.1	1.15	9.75
	928	1.7	1.4	1.2	1.2	1.05	1.15	8
	929	1.75	1.4	1.2	1.2	1.1	1.15	8.65
	930	1.65	1.4	1.2	1.2	1.1	1.15	7.65
	931	1.65	1.4	1.2	1.2	1.1	1.15	6.75
	932	1.65	1.4	1.2	1.2	1.1	1.15	7.2
	933	1.65	1.4	1.2	1.2	1.05	1.15	8.1
	934	1.65	1.4	1.2	1.2	1.1	1.15	8.25
	935	1.65	1.4	1.2	1.2	1.1	1.1	6.65
	936	1.65	1.4	1.2	1.2	1.1	1.1	7.35
	937	1.6	1.4	1.2	1.15	1.1	1.15	5.95
	938	1.65	1.4	1.2	1.2	1.1	1.05	8
	939	1.6	1.4	1.2	1.2	1.1	1.05	7.5
	940	1.65	1.4	1.2	1.2	1.1	1.1	10.75
	941	1.6	1.35	1.2	1.2	1.1	1.05	11.6
	942	1.6	1.4	1.2	1.1	1.1	1.05	11.75
	943	1.6	1.35	1.2	1.1	1.1	1	12.75
	944	1.55	1.4	1.2	1.1	1.1	1.05	12.3
	945	1.55	1.35	1.2	1.1	1.1	1	12
	946	1.55	1.35	1.2	1.15	1.1	0.95	12.65
	947	1.55	1.4	1.2	1.15	1.1	0.95	12.1
	948	1.55	1.4	1.2	1.15	1.1	0.95	11.6
	949	1.55	1.35	1.2	1.15	1.1	0.95	10.5
	950	1.55	1.4	1.2	1.15	1.1	0.95	9.9
	951	1.55	1.4	1.2	1.1	1.1	0.95	9.9
	952	1.55	1.4	1.2	1.1	1.1	0.95	10.2
	953	1.55	1.4	1.2	1.15	1.1	0.95	9.75
	954	1.55	1.4	1.2	1.1	1.1	1	9.75
	955	1.55	1.35	1.2	1.1	1.1	0.95	9.75
	956	1.55	1.35	1.2	1.15	1.1	1	10.05
	957	1.55	1.4	1.2	1.1	1.1	1.05	9.75
	958	1.55	1.4	1.2	1.15	1.1	1	12
	959	1.55	1.4	1.2	1.1	1.1	1	10.35
	960	1.5	1.4	1.2	1.15	1.1	1.05	11.1
	961	1.55	1.4	1.2	1.1	1.1	1.05	12.55
	962	1.55	1.4	1.2	1.1	1.1	1.05	10.15
	963	1.5	1.4	1.2	1.15	1.1	1.05	9.65
	964	1.55	1.4	1.2	1.2	1.1	1.05	8.9
	965	1.55	1.4	1.2	1.15	1.15	1.1	11.25
	966	1.5	1.4	1.2	1.15	1.1	1.1	11.3
	967	1.5	1.4	1.2	1.2	1.1	1.1	11.65
	968	1.55	1.35	1.2	1.2	1.1	1.1	11.35
	969	1.45	1.35	1.2	1.2	1.2	1.1	11.35
	970	1.5	1.4	1.2	1.2	1.15	1.1	11.8
	971	1.55	1.4	1.2	1.2	1.15	1.1	10.8
	972	1.5	1.4	1.2	1.2	1.15	1.1	13.1
	973	1.45	1.4	1.2	1.2	1.2	1.15	10.15
	974	1.45	1.4	1.2	1.2	1.15	1.15	10.5
	975	1.45	1.4	1.2	1.2	1.15	1.1	11.5
	976	1.5	1.4	1.2	1.2	1.2	1.1	11.85
	977	1.45	1.4	1.2	1.2	1.15	1.15	12.1
	978	1.45	1.4	1.2	1.2	1.2	1.15	8.85
	979	1.45	1.4	1.25	1.2	1.2	1.15	10.4
	980	1.45	1.4	1.2	1.2	1.2	1.15	11.05
	981	1.45	1.4	1.2	1.2	1.2	1.15	10.4
	982	1.45	1.4	1.2	1.2	1.2	1.15	9.5
	983	1.45	1.4	1.2	1.2	1.2	1.15	9.9
	984	1.45	1.4	1.2	1.2	1.2	1.15	10.6
	985	1.45	1.4	1.2	1.2	1.2	1.15	10.3
	986	1.4	1.4	1.2	1.2	1.2	1.2	11
	987	1.45	1.4	1.2	1.2	1.2	1.15	10.15
	988	1.45	1.4	1.2	1.2	1.2	1.2	9.45
	989	1.4	1.4	1.2	1.2	1.2	1.15	9.95
	990	1.4	1.4	1.2	1.2	1.2	1.15	9.5
	991	1.4	1.4	1.25	1.2	1.2	1.15	8.95
	992	1.4	1.4	1.2	1.2	1.2	1.15	8.15
	993	1.4	1.4	1.2	1.2	1.2	1.15	8.55
	994	1.4	1.45	1.2	1.2	1.2	1.15	9.45
	995	1.4	1.4	1.2	1.2	1.2	1.15	8.95
	996	1.4	1.4	1.2	1.2	1.2	1.15	9.5
	997	1.4	1.4	1.2	1.2	1.2	1.15	9.3
	998	1.4	1.4	1.2	1.2	1.2	1.15	8.4
	999	1.4	1.4	1.2	1.2	1.2	1.1	10.9
	1000	1.4	1.4	1.2	1.2	1.2	1.15	10.55

## Sheet: Supplementary Fig. 2a
Supplementary Fig. 2a
	Strain (mm/mm)	Stress (Mpa)
	0.000466374	0.23792
	0.0024	1.34937
	0.00433	2.47127
	0.00626	3.54827
	0.00818	4.56209
	0.0101	5.47757
	0.01202	6.28208
	0.01395	6.98655
	0.01587	7.56975
	0.0178	8.07407
	0.01973	8.4899
	0.02165	8.83055
	0.02357	9.11433
	0.02549	9.35053
	0.02742	9.53058
	0.02935	9.6849
	0.03127	9.81544
	0.03319	9.91261
	0.03511	9.98769
	0.03703	10.0514
	0.03896	10.0998
	0.04089	10.1313
	0.04281	10.1507
	0.04473	10.1621
	0.04666	10.1673
	0.04858	10.161
	0.0505	10.1535
	0.05243	10.1431
	0.05436	10.1281
	0.05628	10.1073
	0.0582	10.0826
	0.06012	10.058
	0.06204	10.0301
	0.06397	10.0051
	0.0659	9.97752
	0.06783	9.94728
	0.06974	9.91742
	0.07166	9.88667
	0.07358	9.8511
	0.07551	9.81673
	0.07744	9.78881
	0.07937	9.75409
	0.08128	9.72624
	0.08321	9.69493
	0.08512	9.6641
	0.08705	9.62835
	0.08898	9.59807
	0.0909	9.56634
	0.09283	9.5325
	0.09474	9.5022
	0.09667	9.47502
	0.0986	9.44747
	0.10052	9.41506
	0.10245	9.39309
	0.10437	9.36535
	0.10629	9.33973
	0.10821	9.31191
	0.11013	9.28509
	0.11206	9.26255
	0.11399	9.2427
	0.11592	9.22138
	0.11784	9.19373
	0.11975	9.17278
	0.12167	9.15207
	0.12361	9.12426
	0.12553	9.10223
	0.12745	9.08254
	0.12938	9.06405
	0.1313	9.04208
	0.13322	9.02053
	0.13515	8.99964
	0.13708	8.979
	0.139	8.95517
	0.14092	8.9382
	0.14284	8.91789
	0.14477	8.89885
	0.14669	8.87976
	0.14862	8.8571
	0.15055	8.83309
	0.15247	8.81766
	0.15439	8.80077
	0.15631	8.77922
	0.15823	8.7597
	0.16016	8.74731
	0.16209	8.73288
	0.16402	8.71596
	0.16594	8.70043
	0.16785	8.69018
	0.16978	8.6733
	0.1717	8.65397
	0.17363	8.63834
	0.17556	8.6239
	0.17748	8.60888
	0.1794	8.60013
	0.18132	8.5867
	0.18325	8.57373
	0.18517	8.56046
	0.1871	8.55272
	0.18902	8.5429
	0.19094	8.52881
	0.19286	8.51826
	0.19479	8.5044
	0.19672	8.49465
	0.19864	8.4844
	0.20057	8.47634
	0.20249	8.46957
	0.2044	8.46043
	0.20633	8.45253
	0.20826	8.44467
	0.21018	8.43839
	0.21211	8.42756
	0.21403	8.42152
	0.21595	8.40984
	0.21787	8.40437
	0.2198	8.3918
	0.22173	8.38395
	0.22365	8.37976
	0.22558	8.37364
	0.22749	8.36494
	0.22941	8.35959
	0.23134	8.35906
	0.23327	8.35231
	0.23519	8.34306
	0.23711	8.34376
	0.23904	8.3378
	0.24096	8.33324
	0.24288	8.3281
	0.24481	8.3228
	0.24674	8.31995
	0.24866	8.31672
	0.25058	8.31047
	0.2525	8.30641
	0.25442	8.3056
	0.25635	8.30297
	0.25828	8.29899
	0.26021	8.2934
	0.26212	8.28852
	0.26404	8.28802
	0.26597	8.28164
	0.26789	8.28296
	0.26982	8.27645
	0.27175	8.27397
	0.27367	8.27352
	0.27559	8.27208
	0.27751	8.26877
	0.27944	8.26461
	0.28136	8.26155
	0.28329	8.26079
	0.28521	8.25799
	0.28713	8.2558
	0.28905	8.25473
	0.29098	8.25424
	0.29291	8.25197
	0.29484	8.24949
	0.29676	8.24602
	0.29868	8.24331
	0.30059	8.24212
	0.30252	8.24089
	0.30446	8.24134
	0.30638	8.23703
	0.3083	8.23342
	0.31022	8.22731
	0.31214	8.22754
	0.31406	8.23114
	0.31599	8.22397
	0.31792	8.22368
	0.31984	8.22356
	0.32177	8.22312
	0.32369	8.21824
	0.32561	8.21873
	0.32753	8.21854
	0.32946	8.21878
	0.33139	8.21671
	0.33331	8.21979
	0.33523	8.22005
	0.33715	8.22039
	0.33908	8.21906
	0.341	8.22327
	0.34294	8.21917
	0.34486	8.21644
	0.34677	8.21772
	0.34869	8.22097
	0.35062	8.22096
	0.35255	8.21722
	0.35447	8.21677
	0.3564	8.21242
	0.35832	8.2146
	0.36023	8.21325
	0.36216	8.20724
	0.36409	8.20687
	0.36601	8.20424
	0.36794	8.2069
	0.36986	8.20014
	0.37178	8.20173
	0.3737	8.19996
	0.37563	8.1987
	0.37756	8.19915
	0.37948	8.19756
	0.3814	8.19905
	0.38332	8.20134
	0.38524	8.19982
	0.38717	8.19936
	0.3891	8.19785
	0.39103	8.19769
	0.39295	8.19766
	0.39486	8.19617
	0.39678	8.19777
	0.39871	8.19887
	0.40064	8.19754
	0.40257	8.19682
	0.40449	8.19819
	0.40641	8.19914
	0.40833	8.20265
	0.41025	8.20002
	0.41218	8.20261
	0.41411	8.20478
	0.41603	8.20472
	0.41795	8.20728
	0.41988	8.20814
	0.42179	8.21105
	0.42372	8.21398
	0.42565	8.21389
	0.42757	8.21153
	0.42949	8.21448
	0.43141	8.216
	0.43334	8.21778
	0.43526	8.22171
	0.43719	8.22602
	0.43912	8.22499
	0.44104	8.22934
	0.44296	8.22972
	0.44488	8.23389
	0.44681	8.23166
	0.44873	8.23806
	0.45066	8.24005
	0.45259	8.2432
	0.45451	8.24757
	0.45642	8.24955
	0.45835	8.25159
	0.46027	8.25221
	0.4622	8.25615
	0.46413	8.26364
	0.46605	8.26383
	0.46797	8.26614
	0.46989	8.26927
	0.47182	8.26598
	0.47375	8.27382
	0.47567	8.27157
	0.47759	8.2754
	0.47951	8.28263
	0.48143	8.28102
	0.48336	8.28628
	0.48529	8.28764
	0.48722	8.29355
	0.48914	8.29559
	0.49106	8.29371
	0.49298	8.304
	0.4949	8.3083
	0.49683	8.31395
	0.49876	8.31582
	0.50068	8.32257
	0.50261	8.32557
	0.50452	8.33035
	0.50644	8.33466
	0.50837	8.33612
	0.5103	8.34571
	0.51222	8.34634
	0.51415	8.35055
	0.51607	8.3591
	0.51799	8.36406
	0.51991	8.36699
	0.52184	8.37368
	0.52376	8.37758
	0.52569	8.38417
	0.52761	8.39072
	0.52953	8.39544
	0.53145	8.39996
	0.53339	8.40701
	0.53531	8.41131
	0.53723	8.41386
	0.53915	8.42425
	0.54107	8.42548
	0.543	8.42996
	0.54492	8.43497
	0.54686	8.44215
	0.54878	8.44563
	0.55069	8.45296
	0.55261	8.46209
	0.55453	8.46508
	0.55646	8.4706
	0.55839	8.47436
	0.56032	8.47922
	0.56224	8.48776
	0.56416	8.49379
	0.56608	8.50135
	0.568	8.50467
	0.56993	8.50778
	0.57186	8.516
	0.57378	8.51703
	0.5757	8.52175
	0.57762	8.52418
	0.57955	8.52904
	0.58148	8.53115
	0.5834	8.53491
	0.58533	8.53978
	0.58724	8.54238
	0.58916	8.54865
	0.59109	8.55311
	0.59302	8.55717
	0.59494	8.55705
	0.59687	8.56225
	0.5988	8.56864
	0.60071	8.57262
	0.60263	8.57272
	0.60456	8.57823
	0.60649	8.57791
	0.60841	8.58186
	0.61033	8.58903
	0.61226	8.58987
	0.61418	8.59182
	0.61611	8.59707
	0.61803	8.60134
	0.61996	8.60694
	0.62188	8.60929
	0.6238	8.6135
	0.62572	8.61626
	0.62765	8.61701
	0.62958	8.62332
	0.63151	8.6251
	0.63343	8.62857
	0.63534	8.63313
	0.63726	8.63813
	0.63919	8.6415
	0.64111	8.64876
	0.64304	8.65574
	0.64497	8.65717
	0.64689	8.66268
	0.64881	8.66793
	0.65074	8.67392
	0.65266	8.68138
	0.65458	8.68615
	0.65651	8.68977
	0.65843	8.69306
	0.66035	8.70294
	0.66227	8.70317
	0.6642	8.70744
	0.66613	8.71038
	0.66805	8.71791
	0.66998	8.72093
	0.67189	8.7237
	0.67382	8.7338
	0.67574	8.74001
	0.67767	8.74325
	0.6796	8.75193
	0.68152	8.75742
	0.68344	8.76123
	0.68535	8.76518
	0.68728	8.76942
	0.68921	8.77383
	0.69114	8.77752
	0.69307	8.78328
	0.69498	8.78923
	0.6969	8.79605
	0.69882	8.7955
	0.70075	8.80635
	0.70268	8.80815
	0.7046	8.81648
	0.70653	8.81954
	0.70845	8.8263
	0.71037	8.836
	0.71229	8.83652
	0.71422	8.84417
	0.71615	8.84738
	0.71807	8.85674
	0.71999	8.86153
	0.72191	8.86876
	0.72383	8.87207
	0.72576	8.87656
	0.72769	8.88017
	0.72961	8.88868
	0.73153	8.89281
	0.73345	8.89875
	0.73538	8.89856
	0.7373	8.90651
	0.73923	8.9116
	0.74116	8.91774
	0.74307	8.92105
	0.74499	8.92387
	0.74692	8.92789
	0.74884	8.93024
	0.75077	8.93605
	0.7527	8.94046
	0.75462	8.94483
	0.75654	8.95172
	0.75846	8.95636
	0.76039	8.96144
	0.76231	8.96849
	0.76424	8.97391
	0.76616	8.97552
	0.76808	8.97973
	0.77	8.98695
	0.77193	8.98928
	0.77386	8.99311
	0.77578	9.00208
	0.77771	9.00262
	0.77963	9.01095
	0.78154	9.01513
	0.78347	9.0218
	0.7854	9.02206
	0.78733	9.02879
	0.78925	9.03413
	0.79117	9.0338
	0.79309	9.0362
	0.79501	9.04184
	0.79694	9.04631
	0.79887	9.04954
	0.80079	9.05224
	0.80272	9.05288
	0.80464	9.05838
	0.80656	9.06205
	0.80849	9.06861
	0.81042	9.07399
	0.81234	9.0747
	0.81426	9.0783
	0.81618	9.08441
	0.81811	9.08562
	0.82003	9.09478
	0.82196	9.09738
	0.82388	9.09954
	0.82581	9.10655
	0.82772	9.11041
	0.82964	9.11226
	0.83157	9.11612
	0.8335	9.11927
	0.83543	9.12668
	0.83735	9.12852
	0.83927	9.13862
	0.84119	9.14177
	0.84311	9.15045
	0.84504	9.15351
	0.84696	9.16004
	0.84889	9.16971
	0.85082	9.17151
	0.85274	9.17725
	0.85466	9.18607
	0.85658	9.19039
	0.85851	9.19422
	0.86044	9.20034
	0.86236	9.20794
	0.86428	9.21091
	0.8662	9.21634
	0.86812	9.21998
	0.87005	9.22647
	0.87198	9.23117
	0.8739	9.23358
	0.87582	9.24015
	0.87774	9.23995
	0.87966	9.24832
	0.88159	9.25232
	0.88352	9.25916
	0.88544	9.2676
	0.88736	9.26973
	0.88928	9.27336
	0.8912	9.28325
	0.89313	9.28612
	0.89506	9.29342
	0.89698	9.30124
	0.89891	9.31134
	0.90083	9.31425
	0.90275	9.31789
	0.90468	9.32783
	0.9066	9.33465
	0.90853	9.34014
	0.91045	9.34587
	0.91237	9.35565
	0.91429	9.35995
	0.91621	9.36739
	0.91814	9.37166
	0.92007	9.38086
	0.92199	9.38548
	0.92391	9.38751
	0.92583	9.39578
	0.92776	9.39882
	0.92968	9.40782
	0.93161	9.41401
	0.93354	9.42241
	0.93546	9.42746
	0.93738	9.4361
	0.9393	9.44661
	0.94123	9.45857
	0.94315	9.46912
	0.94508	9.47747
	0.947	9.48453
	0.94892	9.49459
	0.95084	9.50507
	0.95277	9.51783
	0.9547	9.53342
	0.95663	9.54479
	0.95854	9.55287
	0.96046	9.56399
	0.96239	9.57622
	0.96431	9.58701
	0.96624	9.59793
	0.96817	9.60491
	0.97009	9.61803
	0.97201	9.62745
	0.97393	9.6412
	0.97586	9.64693
	0.97778	9.65616
	0.97971	9.66587
	0.98164	9.67815
	0.98356	9.68387
	0.98547	9.68827
	0.9874	9.69629
	0.98932	9.70517
	0.99125	9.71389
	0.99318	9.71964
	0.9951	9.72723
	0.99702	9.73425
	0.99894	9.73673
	1.00087	9.73695
	1.00279	9.74508
	1.00472	9.74993
	1.00664	9.75857
	1.00856	9.7637
	1.01048	9.77157
	1.01241	9.77939
	1.01434	9.78825
	1.01626	9.79128
	1.01819	9.79964
	1.0201	9.81061
	1.02202	9.81785
	1.02395	9.82613
	1.02588	9.83601
	1.02781	9.84031
	1.02973	9.84703
	1.03165	9.85507
	1.03357	9.86634
	1.03549	9.86843
	1.03742	9.87582
	1.03934	9.88467
	1.04127	9.89033
	1.0432	9.89367
	1.04511	9.90114
	1.04703	9.90664
	1.04896	9.91362
	1.05088	9.91859
	1.05281	9.92689
	1.05473	9.93035
	1.05665	9.93755
	1.05857	9.94511
	1.0605	9.94645
	1.06243	9.9474
	1.06435	9.95542
	1.06628	9.95823
	1.0682	9.96717
	1.07011	9.97012
	1.07204	9.97396
	1.07397	9.97977
	1.0759	9.98305
	1.07782	9.98922
	1.07975	9.99817
	1.08166	10.0015
	1.08358	10.0109
	1.08551	10.0162
	1.08744	10.0229
	1.08937	10.0279
	1.09129	10.0352
	1.09321	10.0423
	1.09513	10.051
	1.09705	10.0592
	1.09899	10.0678
	1.1009	10.0707
	1.10283	10.0787
	1.10475	10.0903
	1.10667	10.0944
	1.1086	10.0998
	1.11053	10.1107
	1.11245	10.116
	1.11438	10.125
	1.11629	10.1401
	1.11822	10.1456
	1.12014	10.1533
	1.12206	10.1637
	1.124	10.1711
	1.12592	10.1798
	1.12784	10.1873
	1.12976	10.2016
	1.13168	10.2146
	1.13361	10.2186
	1.13554	10.2252
	1.13746	10.2365
	1.13938	10.2429
	1.1413	10.2552
	1.14323	10.2633
	1.14516	10.2672
	1.14708	10.2786
	1.149	10.286
	1.15093	10.2937
	1.15284	10.3022
	1.15477	10.3104
	1.1567	10.3182
	1.15862	10.3223
	1.16055	10.3381
	1.16247	10.3389
	1.16439	10.3455
	1.16631	10.3545
	1.16824	10.3637
	1.17016	10.3678
	1.17209	10.3801
	1.17401	10.374
	1.17594	10.3879
	1.17785	10.3987
	1.17977	10.4065
	1.1817	10.4004
	1.18363	10.4137
	1.18555	10.4199
	1.18748	10.4252
	1.1894	10.4283
	1.19132	10.4367
	1.19324	10.4423
	1.19517	10.4498
	1.19709	10.4434
	1.19902	10.457
	1.20094	10.4572
	1.20286	10.459
	1.20479	10.4649
	1.20672	10.4708
	1.20864	10.4761
	1.21056	10.4785
	1.21248	10.4872
	1.2144	10.4866
	1.21633	10.4787
	1.21825	10.507
	1.22019	10.5102
	1.22211	10.499
	1.22403	10.4931
	1.22595	10.5026
	1.22787	10.5204
	1.2298	10.5299
	1.23172	10.5219
	1.23365	10.515
	1.23558	10.5266
	1.23749	10.543
	1.23941	10.5499
	1.24134	10.5473
	1.24326	10.5444
	1.24519	10.5544
	1.24712	10.5711
	1.24903	10.5747
	1.25095	10.5764
	1.25288	10.5737
	1.25481	10.5785
	1.25674	10.5915
	1.25866	10.6029
	1.26058	10.6051
	1.2625	10.6029
	1.26443	10.6074
	1.26635	10.6227
	1.26828	10.6284
	1.2702	10.6335
	1.27213	10.6362
	1.27404	10.6364
	1.27597	10.6508
	1.2779	10.6628
	1.27982	10.6642
	1.28174	10.6697
	1.28367	10.6768
	1.28559	10.6871
	1.28751	10.6929
	1.28944	10.702
	1.29137	10.707
	1.2933	10.7158
	1.29521	10.7268
	1.29713	10.7354
	1.29906	10.7444
	1.30098	10.7517
	1.30291	10.7576
	1.30484	10.7668
	1.30676	10.7794
	1.30868	10.7892
	1.3106	10.793
	1.31252	10.8025
	1.31445	10.8138
	1.31638	10.8275
	1.3183	10.8388
	1.32022	10.8452
	1.32214	10.8546
	1.32406	10.8627
	1.32599	10.8739
	1.32792	10.8804
	1.32985	10.8924
	1.33177	10.9013
	1.33369	10.9079
	1.33561	10.9189
	1.33754	10.9317
	1.33946	10.9425
	1.34138	10.9471
	1.34331	10.9552
	1.34523	10.968
	1.34715	10.984
	1.34908	10.993
	1.351	11.0063
	1.35293	11.0182
	1.35485	11.0345
	1.35677	11.0459
	1.35869	11.0586
	1.36062	11.0771
	1.36255	11.0885
	1.36447	11.1009
	1.3664	11.1177
	1.36832	11.1306
	1.37023	11.1426
	1.37215	11.1531
	1.37409	11.166
	1.37601	11.1759
	1.37794	11.1912
	1.37986	11.2033
	1.38179	11.2143
	1.3837	11.2238
	1.38563	11.2341
	1.38755	11.2458
	1.38948	11.2574
	1.3914	11.267
	1.39332	11.2773
	1.39524	11.2838
	1.39717	11.2948
	1.3991	11.3054
	1.40103	11.3128
	1.40295	11.3241
	1.40487	11.3322
	1.40679	11.3441
	1.40871	11.3515
	1.41063	11.3628
	1.41257	11.3732
	1.41449	11.3809
	1.41641	11.3902
	1.41833	11.4076
	1.42025	11.4119
	1.42218	11.4188
	1.4241	11.4347
	1.42603	11.4437
	1.42795	11.458
	1.42988	11.464
	1.4318	11.4751
	1.43373	11.484
	1.43565	11.4987
	1.43758	11.5074
	1.4395	11.5164
	1.44142	11.5259
	1.44334	11.5376
	1.44527	11.5483
	1.4472	11.5598
	1.44912	11.5672
	1.45105	11.5796
	1.45296	11.5886
	1.45488	11.6
	1.45681	11.6112
	1.45873	11.6214
	1.46066	11.6286
	1.46259	11.6399
	1.46451	11.651
	1.46643	11.6609
	1.46835	11.6722
	1.47028	11.6829
	1.47221	11.6935
	1.47413	11.7042
	1.47605	11.7134
	1.47797	11.7282
	1.47989	11.7355
	1.48181	11.7475
	1.48375	11.7575
	1.48567	11.7719
	1.48759	11.782
	1.48951	11.7915
	1.49144	11.8011
	1.49336	11.8113
	1.49529	11.8254
	1.49722	11.8329
	1.49914	11.8453
	1.50106	11.8532
	1.50298	11.865
	1.5049	11.8723
	1.50683	11.8829
	1.50876	11.8957
	1.51068	11.9016
	1.5126	11.9151
	1.51452	11.9233
	1.51644	11.9341
	1.51837	11.9421
	1.5203	11.9534
	1.52222	11.9635
	1.52415	11.9729
	1.52607	11.9831
	1.52799	11.9926
	1.52992	12.0047
	1.53184	12.0129
	1.53377	12.0263
	1.53569	12.034
	1.53761	12.0442
	1.53953	12.0518
	1.54146	12.0674
	1.54339	12.0703
	1.54531	12.084
	1.54724	12.0976
	1.54915	12.11
	1.55107	12.1212
	1.553	12.1293
	1.55492	12.1345
	1.55685	12.145
	1.55878	12.1535
	1.5607	12.1619
	1.56262	12.1686
	1.56453	12.1813
	1.56647	12.1894
	1.56839	12.1992
	1.57032	12.213
	1.57224	12.2256
	1.57416	12.2343
	1.57608	12.2432
	1.57801	12.2547
	1.57994	12.2666
	1.58186	12.2759
	1.58378	12.2888
	1.5857	12.2994
	1.58763	12.3129
	1.58955	12.3275
	1.59148	12.3375
	1.59341	12.3468
	1.59533	12.3555
	1.59725	12.3706
	1.59917	12.3762
	1.6011	12.3894
	1.60302	12.4015
	1.60495	12.408
	1.60688	12.4125
	1.6088	12.4234
	1.61072	12.4301
	1.61264	12.4356
	1.61457	12.4413
	1.61649	12.452
	1.61842	12.4574
	1.62034	12.4654
	1.62226	12.476
	1.62418	12.4843
	1.62611	12.4947
	1.62803	12.5042
	1.62996	12.5176
	1.63188	12.5261
	1.6338	12.5383
	1.63572	12.5511
	1.63765	12.563
	1.63958	12.5783
	1.6415	12.5879
	1.64343	12.5994
	1.64535	12.6099
	1.64726	12.6212
	1.64919	12.6366
	1.65112	12.6463
	1.65304	12.66
	1.65497	12.6715
	1.65689	12.6856
	1.65881	12.6982
	1.66073	12.7114
	1.66266	12.726
	1.66459	12.7348
	1.66651	12.7538
	1.66843	12.7676
	1.67036	12.7796
	1.67227	12.798
	1.6742	12.8132
	1.67613	12.832
	1.67805	12.8429
	1.67997	12.8564
	1.6819	12.871
	1.68382	12.8852
	1.68574	12.9007
	1.68767	12.9091
	1.6896	12.9179
	1.69152	12.9301
	1.69343	12.9423
	1.69536	12.9508
	1.69728	12.9602
	1.69921	12.974
	1.70114	12.9873
	1.70306	12.9951
	1.70498	13.0074
	1.7069	13.023
	1.70882	13.0376
	1.71075	13.045
	1.71267	13.0595
	1.71461	13.0696
	1.71653	13.0775
	1.71845	13.0922
	1.72037	13.1022
	1.7223	13.1132
	1.72422	13.1252
	1.72615	13.1325
	1.72808	13.1454
	1.72999	13.1524
	1.73191	13.1671
	1.73384	13.18
	1.73577	13.187
	1.7377	13.2017
	1.73962	13.2108
	1.74154	13.2206
	1.74345	13.233
	1.74538	13.2448
	1.74731	13.2576
	1.74923	13.267
	1.75116	13.2756
	1.75308	13.2908
	1.755	13.3015
	1.75692	13.3134
	1.75885	13.3227
	1.76078	13.3337
	1.7627	13.3461
	1.76463	13.3598
	1.76655	13.3735
	1.76847	13.3821
	1.77039	13.3939
	1.77232	13.4087
	1.77425	13.4197
	1.77617	13.4355
	1.77809	13.4485
	1.78001	13.457
	1.78193	13.4744
	1.78386	13.4858
	1.78579	13.497
	1.78771	13.5091
	1.78963	13.521
	1.79155	13.5343
	1.79348	13.5491
	1.7954	13.5628
	1.79733	13.5696
	1.79926	13.5792
	1.80118	13.5892
	1.8031	13.6076
	1.80502	13.6171
	1.80695	13.6328
	1.80887	13.6475
	1.8108	13.66
	1.81272	13.6696
	1.81464	13.6858
	1.81656	13.6998
	1.81849	13.7069
	1.82042	13.7191
	1.82234	13.7309
	1.82426	13.7421
	1.82618	13.7498
	1.8281	13.7601
	1.83003	13.77
	1.83196	13.7768
	1.83389	13.7958
	1.83581	13.8049
	1.83772	13.8168
	1.83964	13.8282
	1.84157	13.8411
	1.8435	13.8518
	1.84543	13.8675
	1.84735	13.8825
	1.84927	13.8958
	1.85119	13.91
	1.85311	13.9228
	1.85504	13.9382
	1.85696	13.9503
	1.85889	13.9651
	1.86081	13.9779
	1.86274	13.9933
	1.86465	14.0035
	1.86658	14.0129
	1.86851	14.0251
	1.87043	14.0358
	1.87235	14.0457
	1.87427	14.0572
	1.8762	14.0648
	1.87812	14.0805
	1.88005	14.0955
	1.88198	14.1039
	1.8839	14.1183
	1.88582	14.1304
	1.88774	14.1459
	1.88967	14.1601
	1.89159	14.1699
	1.89352	14.1819
	1.89545	14.1927
	1.89736	14.2086
	1.89929	14.2193
	1.9012	14.2369
	1.90313	14.2506
	1.90506	14.2656
	1.90699	14.2823
	1.90891	14.2927
	1.91083	14.3044
	1.91275	14.3195
	1.91468	14.3327
	1.91661	14.3479
	1.91853	14.3647
	1.92045	14.3761
	1.92237	14.3892
	1.92429	14.4058
	1.92622	14.4173
	1.92815	14.4308
	1.93008	14.4452
	1.932	14.4613
	1.93392	14.4762
	1.93584	14.4885
	1.93777	14.5028
	1.93969	14.5134
	1.94162	14.5278
	1.94354	14.5397
	1.94547	14.5523
	1.94738	14.5624
	1.9493	14.5825
	1.95123	14.5929
	1.95316	14.6053
	1.95508	14.6196
	1.95701	14.635
	1.95893	14.6494
	1.96085	14.6654
	1.96277	14.6809
	1.9647	14.6974
	1.96663	14.7084
	1.96855	14.7199
	1.97047	14.7238
	1.9724	14.7309
	1.97432	14.7431
	1.97625	14.7488
	1.97817	14.7584
	1.98009	14.7645
	1.98201	14.7754
	1.98393	14.7853
	1.98586	14.7893
	1.98778	14.7952
	1.98972	14.8076
	1.99164	14.8155
	1.99356	14.8225
	1.99548	14.8326
	1.9974	14.8425
	1.99933	14.8474
	2.00125	14.856
	2.00318	14.8666
	2.00511	14.8735
	2.00703	14.8772
	2.00894	14.8859
	2.01087	14.8928
	2.0128	14.9046
	2.01472	14.9124
	2.01664	14.9201
	2.01856	14.9298
	2.02049	14.9407
	2.02241	14.9449
	2.02434	14.956
	2.02627	14.9619
	2.02819	14.9768
	2.03011	14.9844
	2.03202	14.9948
	2.03395	15.0054
	2.03588	15.0131
	2.03781	15.0214
	2.03973	15.0287
	2.04166	15.0373
	2.04357	15.0452
	2.04549	15.0554
	2.04742	15.0661
	2.04935	15.0727
	2.05127	15.08
	2.0532	15.0946
	2.05512	15.1013
	2.05704	15.1106
	2.05896	15.1217
	2.06089	15.1268
	2.06281	15.1373
	2.06474	15.1489
	2.06666	15.1619
	2.06858	15.1741
	2.07051	15.1855
	2.07244	15.1991
	2.07436	15.2126
	2.07629	15.2234
	2.0782	15.2371
	2.08013	15.2479
	2.08205	15.2636
	2.08397	15.2811
	2.08591	15.2987
	2.08783	15.3065
	2.08975	15.3221
	2.09167	15.3355
	2.0936	15.3489
	2.09552	15.3651
	2.09745	15.3783
	2.09937	15.3891
	2.10129	15.4079
	2.10321	15.4232
	2.10513	15.4369
	2.10706	15.4497
	2.10899	15.4647
	2.11091	15.4772
	2.11284	15.4948
	2.11475	15.5079
	2.11668	15.519
	2.1186	15.5345
	2.12053	15.543
	2.12246	15.5573
	2.12438	15.5682
	2.1263	15.5791
	2.12822	15.5879
	2.13015	15.5997
	2.13208	15.6128
	2.134	15.6213
	2.13593	15.633
	2.13785	15.6425
	2.13976	15.6578
	2.14169	15.6672
	2.14361	15.6765
	2.14554	15.6899
	2.14747	15.7021
	2.14939	15.7129
	2.15131	15.7217
	2.15323	15.7348
	2.15516	15.7448
	2.15709	15.755
	2.15901	15.765
	2.16093	15.7773
	2.16285	15.7881
	2.16477	15.7962
	2.1667	15.807
	2.16863	15.8175
	2.17056	15.8259
	2.17247	15.8346
	2.17439	15.8501
	2.17631	15.8567
	2.17823	15.8685
	2.18016	15.8808
	2.18209	15.8873
	2.18402	15.8956
	2.18594	15.9028
	2.18786	15.9148
	2.18978	15.921
	2.1917	15.9329
	2.19363	15.9433
	2.19556	15.9552
	2.19748	15.9682
	2.1994	15.9844
	2.20133	15.9942
	2.20325	16.0112
	2.20518	16.0289
	2.2071	16.0454
	2.20903	16.0639
	2.21094	16.0785
	2.21287	16.0994
	2.2148	16.1184
	2.21672	16.1356
	2.21865	16.1568
	2.22057	16.1764
	2.22249	16.1944
	2.2244	16.213
	2.22634	16.2328
	2.22827	16.2543
	2.23019	16.2694
	2.23212	16.2867
	2.23404	16.3084
	2.23596	16.3224
	2.23787	16.3459
	2.23981	16.3659
	2.24174	16.3812
	2.24366	16.3992
	2.24558	16.4157
	2.2475	16.4354
	2.24942	16.4498
	2.25135	16.4628
	2.25328	16.4778
	2.2552	16.4895
	2.25712	16.5069
	2.25904	16.5242
	2.26096	16.5395
	2.26289	16.5543
	2.26482	16.5672
	2.26675	16.5831
	2.26867	16.5923
	2.27058	16.6059
	2.27251	16.6206
	2.27443	16.634
	2.27636	16.6502
	2.27829	16.6664
	2.28021	16.6828
	2.28213	16.6947
	2.28405	16.7131
	2.28597	16.7325
	2.2879	16.7511
	2.28983	16.7723
	2.29176	16.7881
	2.29368	16.8075
	2.2956	16.8269
	2.29752	16.8482
	2.29945	16.8694
	2.30137	16.8897
	2.3033	16.9107
	2.30522	16.9372
	2.30713	16.9584
	2.30906	16.9825
	2.31098	17.0018
	2.31291	17.0219
	2.31484	17.0443
	2.31676	17.0654
	2.31868	17.0872
	2.3206	17.1052
	2.32252	17.1296
	2.32445	17.1505
	2.32638	17.1646
	2.32831	17.1868
	2.33023	17.2032
	2.33215	17.2267
	2.33406	17.2457
	2.33599	17.2631
	2.33792	17.2814
	2.33984	17.2994
	2.34177	17.3136
	2.34369	17.3335
	2.34561	17.3533
	2.34754	17.3724
	2.34947	17.3816
	2.35139	17.3977
	2.35331	17.4146
	2.35523	17.43
	2.35716	17.4427
	2.35908	17.4615
	2.36101	17.4765
	2.36293	17.492
	2.36485	17.5059
	2.36677	17.5233
	2.36869	17.5407
	2.37062	17.5599
	2.37254	17.5776
	2.37448	17.5907
	2.3764	17.6089
	2.37832	17.6242
	2.38024	17.6371
	2.38216	17.6482
	2.38409	17.66
	2.38602	17.6731
	2.38794	17.6869
	2.38986	17.6995
	2.39178	17.7141
	2.3937	17.7263
	2.39563	17.7412
	2.39756	17.7507
	2.39949	17.7698
	2.40141	17.7828
	2.40333	17.7947
	2.40525	17.8061
	2.40717	17.8194
	2.4091	17.8358
	2.41103	17.856
	2.41296	17.8663
	2.41487	17.8844
	2.41679	17.903
	2.41872	17.9175
	2.42064	17.9287
	2.42257	17.944
	2.4245	17.9617
	2.42642	17.9754
	2.42833	17.9861
	2.43025	18.0019
	2.43219	18.0176
	2.43412	18.0312
	2.43604	18.0479
	2.43796	18.0592
	2.43988	18.0729
	2.4418	18.0852
	2.44373	18.1039
	2.44566	18.1207
	2.44758	18.1318
	2.4495	18.15
	2.45142	18.1648
	2.45334	18.181
	2.45527	18.1972
	2.4572	18.213
	2.45913	18.2244
	2.46105	18.2419
	2.46297	18.2567
	2.46489	18.2731
	2.46681	18.285
	2.46874	18.3015
	2.47067	18.3134
	2.47259	18.3261
	2.47451	18.3403
	2.47643	18.355
	2.47835	18.3686
	2.48028	18.3796
	2.48221	18.3916
	2.48414	18.3992
	2.48606	18.4163
	2.48798	18.4295
	2.4899	18.4431
	2.49183	18.455
	2.49375	18.4669
	2.49568	18.4791
	2.4976	18.4904
	2.49952	18.499
	2.50144	18.5085
	2.50336	18.5189
	2.50529	18.5247
	2.50722	18.5337
	2.50914	18.5422
	2.51106	18.5529
	2.51298	18.5627
	2.51491	18.5739
	2.51683	18.5834
	2.51876	18.5964
	2.52069	18.6126
	2.52261	18.6211
	2.52453	18.6312
	2.52644	18.6442
	2.52838	18.6576
	2.5303	18.6676
	2.53223	18.6778
	2.53415	18.6916
	2.53608	18.7048
	2.53799	18.7121
	2.53992	18.7254
	2.54185	18.7405
	2.54377	18.7482
	2.54569	18.7666
	2.54761	18.785
	2.54953	18.7959
	2.55146	18.811
	2.55339	18.8311
	2.55532	18.8433
	2.55724	18.862
	2.55916	18.8811
	2.56108	18.899
	2.563	18.911
	2.56493	18.9245
	2.56686	18.9408
	2.56879	18.9552
	2.5707	18.9685
	2.57262	18.9834
	2.57455	18.9993
	2.57647	19.0139
	2.5784	19.0301
	2.58033	19.0515
	2.58225	19.0664
	2.58417	19.0844
	2.58609	19.1
	2.58802	19.1108
	2.58994	19.1242
	2.59187	19.1378
	2.59379	19.146
	2.59571	19.1612
	2.59763	19.1699
	2.59956	19.1829
	2.60149	19.1943
	2.60341	19.2045
	2.60534	19.219
	2.60725	19.2363
	2.60917	19.2483
	2.6111	19.2669
	2.61303	19.2855
	2.61495	19.3034
	2.61688	19.3179
	2.6188	19.3338
	2.62071	19.3512
	2.62263	19.3714
	2.62457	19.3914
	2.6265	19.4094
	2.62842	19.4312
	2.63034	19.4512
	2.63227	19.4655
	2.63418	19.4825
	2.63611	19.4997
	2.63804	19.5138
	2.63996	19.5281
	2.64188	19.5385
	2.6438	19.5523
	2.64573	19.565
	2.64765	19.5747
	2.64958	19.5907
	2.65151	19.5959
	2.65343	19.6102
	2.65535	19.6222
	2.65727	19.6361
	2.65919	19.6487
	2.66112	19.6651
	2.66305	19.6802
	2.66498	19.6936
	2.66689	19.7072
	2.66881	19.7239
	2.67074	19.7369
	2.67266	19.75
	2.67458	19.7678
	2.67652	19.779
	2.67844	19.7926
	2.68036	19.8109
	2.68228	19.8226
	2.68421	19.8352
	2.68613	19.8504
	2.68806	19.8635
	2.68998	19.8762
	2.69189	19.8874
	2.69382	19.9001
	2.69575	19.9146
	2.69768	19.9265
	2.6996	19.9403
	2.70153	19.9596
	2.70344	19.9651
	2.70536	19.9785
	2.70729	19.9911
	2.70922	20.0078
	2.71115	20.0328
	2.71307	20.044
	2.71499	20.0569
	2.71691	20.0661
	2.71883	20.0808
	2.72076	20.0921
	2.72269	20.1019
	2.72461	20.1164
	2.72654	20.1331
	2.72846	20.1432
	2.73037	20.1561
	2.7323	20.1701
	2.73423	20.1829
	2.73616	20.193
	2.73807	20.2047
	2.73999	20.2156
	2.74192	20.2269
	2.74384	20.2407
	2.74577	20.2528
	2.7477	20.2648
	2.74962	20.2759
	2.75154	20.2938
	2.75346	20.3009
	2.75539	20.3156
	2.75731	20.3309
	2.75924	20.3444
	2.76117	20.3598
	2.76308	20.3732
	2.765	20.3819
	2.76693	20.3975
	2.76886	20.41
	2.77078	20.4223
	2.77271	20.4394
	2.77463	20.4472
	2.77655	20.4632
	2.77847	20.478
	2.7804	20.4889
	2.78232	20.4996
	2.78425	20.5114
	2.78617	20.5253
	2.78809	20.5361
	2.79001	20.548
	2.79194	20.5578
	2.79387	20.5624
	2.79579	20.5781
	2.79772	20.5855
	2.79963	20.5922
	2.80155	20.6003
	2.80348	20.6107
	2.80541	20.6197
	2.80734	20.6323
	2.80926	20.643
	2.81118	20.6538
	2.8131	20.6687
	2.81502	20.6863
	2.81695	20.699
	2.81887	20.7164
	2.8208	20.7365
	2.82272	20.7528
	2.82465	20.7727
	2.82656	20.7888
	2.82849	20.8145
	2.83042	20.8355
	2.83234	20.8542
	2.83426	20.8734
	2.83618	20.8932
	2.83811	20.9096
	2.84003	20.9263
	2.84196	20.9463
	2.84389	20.9611
	2.84581	20.9799
	2.84773	20.9908
	2.84965	21.0074
	2.85157	21.0175
	2.8535	21.032
	2.85543	21.0478
	2.85735	21.0645
	2.85927	21.0758
	2.86119	21.0973
	2.86311	21.1159
	2.86504	21.1346
	2.86697	21.1516
	2.8689	21.1713
	2.87082	21.1828
	2.87274	21.2015
	2.87466	21.2138
	2.87659	21.2276
	2.87851	21.235
	2.88044	21.2454
	2.88236	21.2562
	2.88428	21.2653
	2.8862	21.2756
	2.88813	21.287
	2.89006	21.296
	2.89198	21.3047
	2.89391	21.3145
	2.89583	21.3257
	2.89774	21.3429
	2.89967	21.359
	2.9016	21.3735
	2.90352	21.3912
	2.90545	21.4127
	2.90737	21.4329
	2.90929	21.4491
	2.91121	21.4682
	2.91314	21.4847
	2.91507	21.5038
	2.91699	21.5253
	2.91891	21.5412
	2.92084	21.5573
	2.92276	21.5745
	2.92468	21.5888
	2.92661	21.6053
	2.92854	21.6152
	2.93046	21.6258
	2.93238	21.6422
	2.9343	21.6523
	2.93622	21.6685
	2.93815	21.6931
	2.94008	21.7138
	2.942	21.7335
	2.94392	21.7594
	2.94584	21.7822
	2.94777	21.8096
	2.94969	21.8362
	2.95162	21.862
	2.95355	21.8933
	2.95547	21.9206
	2.95738	21.9511
	2.9593	21.9838
	2.96123	22.0138
	2.96316	22.0467
	2.96509	22.0843
	2.96701	22.1153
	2.96893	22.1485
	2.97085	22.1813
	2.97278	22.2138
	2.9747	22.2483
	2.97663	22.2779
	2.97855	22.3066
	2.98047	22.3342
	2.98239	22.367
	2.98432	22.3903
	2.98625	22.4187
	2.98817	22.4451
	2.9901	22.4688
	2.99201	22.4929
	2.99393	22.5145
	2.99586	22.5422
	2.99779	22.5627
	2.99972	22.5829
	3.00164	22.605
	3.00356	22.6257
	3.00548	22.6447
	3.0074	22.6667
	3.00933	22.6889
	3.01126	22.7105
	3.01318	22.7353
	3.01511	22.7553
	3.01703	22.7711
	3.01894	22.7874
	3.02087	22.8118
	3.0228	22.8325
	3.02472	22.8449
	3.02665	22.871
	3.02857	22.8906
	3.03049	22.9105
	3.03241	22.9264
	3.03434	22.9453
	3.03627	22.9648
	3.03819	22.9829
	3.04011	23.003
	3.04204	23.0232
	3.04396	23.0398
	3.04588	23.0587
	3.04781	23.0794
	3.04974	23.0975
	3.05166	23.1213
	3.05357	23.135
	3.0555	23.1518
	3.05743	23.1672
	3.05935	23.1825
	3.06128	23.2011
	3.0632	23.2212
	3.06512	23.2351
	3.06704	22.4914
	3.06901	-0.42126

[truncated: 38 more sheets: Supplementary Fig. 2b, Supplementary Fig. 2c, Supplementary Fig. 2d, Supplementary Fig. 3a, Supplementary Fig. 3b, Supplementary Fig. 3c, Supplementary Fig. 3d, Supplementary Fig. 7a, Supplementary Fig. 7b, Supplementary Fig. 7c, Supplementary Fig. 7d, Supplementary Fig. 7e, Supplementary Fig. 12a, Supplementary Fig. 12b, Supplementary Fig. 13c, Supplementary Fig. 13d, Supplementary Fig. 15b, Supplementary Fig. 18b, Supplementary Fig. 18c, Supplementary Fig. 18f …]
